# Supplementary material for: Gut Microbiota Interplay With COVID-19 Reveals Links to Host Lipid Metabolism Among Middle Eastern Populations
Source: Front Microbiol. 2021 Nov 5;12:761067. doi: 10.3389/fmicb.2021.761067 (PMC8603808; doi:10.3389/fmicb.2021.761067)
Supplement: Supplementary file 1 [file Data_Sheet_1.xlsx]

## Sheet: Supplementary Table 1
	baseMean	log2FoldChange	lfcSE	stat	pvalue	padj
d__Bacteria.p__Bacteroidota.c__Bacteroidia.o__Chitinophagales.f__Chitinophagaceae	6.70454	-0.354623	0.409743	412.859	8.7453e-92	7.4335e-90
Unassigned.__.__.__.__	15.5051	-0.0811097	0.469459	228.113	1.53786e-51	6.53588e-50
d__Bacteria.p__Bacteroidota.c__Bacteroidia.o__Bacteroidales.f__Muribaculaceae	134.937	-0.259288	1.24108	59.8864	1.00494e-14	2.84733e-13
d__Bacteria.p__Firmicutes.c__Bacilli.o__Lactobacillales.f__Streptococcaceae	1189.27	1.8904	0.523962	42.6883	6.41965e-11	9.9071e-10
d__Bacteria.p__Firmicutes.c__Bacilli.o__Lactobacillales.f__Carnobacteriaceae	16.2364	-0.332237	1.1064	42.596	6.72976e-11	9.9071e-10
d__Bacteria.p__Firmicutes.c__Clostridia.o__Lachnospirales.f__Lachnospiraceae	13764.8	0.321861	0.257518	42.5209	6.99325e-11	9.9071e-10
d__Bacteria.p__Bacteroidota.c__Bacteroidia.o__Bacteroidales.f__Bacteroidaceae	3327.3	-0.227893	0.224807	37.0532	1.14949e-09	1.39582e-08
d__Bacteria.p__Firmicutes.c__Bacilli.o__Staphylococcales.f__Gemellaceae	15.2583	-1.32456	0.866278	36.7747	1.32601e-09	1.40888e-08
d__Bacteria.p__Actinobacteriota.c__Actinobacteria.o__Bifidobacteriales.f__Bifidobacteriaceae	1994.82	-1.06163	0.434334	33.0666	8.90565e-09	8.41089e-08
d__Bacteria.p__Bacteroidota.c__Bacteroidia.o__Bacteroidales.__	61.4381	1.29193	1.03698	27.5454	1.53448e-07	1.30431e-06
d__Bacteria.p__Proteobacteria.c__Gammaproteobacteria.o__Burkholderiales.f__Sutterellaceae	237.628	-1.71932	0.633924	26.9331	2.10622e-07	1.62754e-06
d__Bacteria.p__Patescibacteria.c__Saccharimonadia.o__Saccharimonadales.f__Saccharimonadaceae	8.82848	-0.142468	1.29478	26.2806	2.95237e-07	2.09126e-06
d__Bacteria.p__Firmicutes.c__Clostridia.o__Monoglobales.f__Monoglobaceae	180.504	0.870088	0.579312	23.4169	1.30429e-06	8.52803e-06
d__Bacteria.p__Actinobacteriota.c__Coriobacteriia.o__Coriobacteriales.f__Eggerthellaceae	439.104	1.94891	0.437603	21.5929	3.37098e-06	2.04592e-05
d__Bacteria.p__Firmicutes.c__Negativicutes.o__Veillonellales.Selenomonadales.f__Veillonellaceae	1688.44	-1.33194	0.606727	21.4613	3.61045e-06	2.04592e-05
d__Bacteria.p__Firmicutes.c__Bacilli.o__Lactobacillales.f__Leuconostocaceae	115.596	-1.04554	1.01718	20.8071	5.07945e-06	2.69846e-05
d__Bacteria.p__Bacteroidota.c__Bacteroidia.o__Bacteroidales.f__Prevotellaceae	4269.1	-1.61605	0.787957	19.4864	1.01318e-05	5.06591e-05
d__Bacteria.p__Firmicutes.c__Clostridia.o__Oscillospirales.f__Butyricicoccaceae	270.169	0.430428	0.388605	18.7016	1.52856e-05	7.21819e-05
d__Bacteria.p__Firmicutes.c__Clostridia.o__Oscillospirales.f__Ruminococcaceae	5803.03	0.252139	0.269144	18.4715	1.72466e-05	7.71559e-05
d__Bacteria.__.__.__.__	12.7122	1.01891	0.634606	15.8109	6.99965e-05	0.000297485
d__Bacteria.p__Proteobacteria.c__Gammaproteobacteria.o__Burkholderiales.__	10.6134	-2.4594	2.05103	13.1647	0.000285272	0.00115467
d__Bacteria.p__Firmicutes.c__Bacilli.o__Lactobacillales.f__Enterococcaceae	105.907	5.04798	1.46652	11.0429	0.000890269	0.00343967
d__Bacteria.p__Actinobacteriota.c__Coriobacteriia.o__Coriobacteriales.f__Coriobacteriales_Incertae_Sedis	38.9107	2.75616	1.3969	8.87923	0.00288434	0.00996289
d__Bacteria.p__Firmicutes.c__Clostridia.o__Oscillospirales.__	28.13	0.679309	0.905544	8.8606	0.00291392	0.00996289
d__Bacteria.p__Firmicutes.c__Clostridia.o__Oscillospirales.f__Oscillospiraceae	1293.62	0.0583258	0.42391	8.85039	0.00293026	0.00996289
d__Bacteria.p__Firmicutes.c__Clostridia.o__Peptostreptococcales.Tissierellales.f__Anaerovoracaceae	188.53	1.09474	0.532214	7.48214	0.0062314	0.0198616
d__Bacteria.p__Firmicutes.c__Clostridia.o__Clostridia_vadinBB60_group.f__Clostridia_vadinBB60_group	25.753	1.85986	1.55359	7.45986	0.00630898	0.0198616
d__Bacteria.p__Proteobacteria.c__Gammaproteobacteria.o__Pasteurellales.f__Pasteurellaceae	34.3384	-0.562412	1.2232	6.89721	0.00863304	0.0262075
d__Bacteria.p__Actinobacteriota.c__Actinobacteria.o__Actinomycetales.f__Actinomycetaceae	61.8732	1.51529	0.629303	6.79573	0.00913764	0.0267827
d__Bacteria.p__Firmicutes.c__Bacilli.o__RF39.f__RF39	43.6701	-0.000262525	1.79125	5.3597	0.0206073	0.0583874
d__Bacteria.p__Proteobacteria.c__Gammaproteobacteria.o__Thiomicrospirales.f__Thioglobaceae	0.731005	0.236345	2.27696	4.70029	0.0301576	0.0826902
d__Bacteria.p__Bacteroidota.c__Bacteroidia.o__Bacteroidales.f__Rikenellaceae	432.457	0.167903	0.472998	4.0409	0.0444102	0.117965
d__Bacteria.p__Firmicutes.c__Negativicutes.o__Acidaminococcales.f__Acidaminococcaceae	327.497	-0.0869429	0.783418	3.77294	0.0520881	0.134166
d__Bacteria.p__Actinobacteriota.c__Actinobacteria.o__Micrococcales.f__Micrococcaceae	3.55011	0.765625	2.09055	3.69631	0.0545328	0.136332
d__Bacteria.p__Desulfobacterota.c__Desulfovibrionia.o__Desulfovibrionales.f__Desulfovibrionaceae	111.005	0.255544	0.658752	3.53801	0.0599775	0.14566
d__Bacteria.p__Firmicutes.c__Clostridia.o__Clostridiales.f__Clostridiaceae	151.406	-2.01159	1.19042	3.3288	0.0680764	0.160736
d__Bacteria.p__Firmicutes.__.__.__	3.88114	0.766705	1.40807	3.25522	0.0711966	0.163534
d__Eukaryota.__.__.__.__	1.38123	1.84075	1.29627	3.17538	0.074756	0.163534
d__Bacteria.p__Proteobacteria.c__Gammaproteobacteria.o__Enterobacterales.f__Enterobacteriaceae	1257.98	1.17199	0.782055	3.16933	0.0750333	0.163534
d__Bacteria.p__Verrucomicrobiota.c__Verrucomicrobiae.o__Opitutales.f__Puniceicoccaceae	0.865166	-0.930639	3.97434	2.94725	0.0860239	0.182801
d__Bacteria.p__Bacteroidota.c__Bacteroidia.o__Bacteroidales.f__Marinifilaceae	106.193	0.32768	0.605435	2.89155	0.089045	0.184605
d__Bacteria.p__Firmicutes.c__Clostridia.o__Peptostreptococcales.Tissierellales.f__Peptostreptococcales.Tissierellales	18.5027	2.33847	1.71607	2.83816	0.0920496	0.186291
d__Bacteria.p__Proteobacteria.c__Gammaproteobacteria.o__Enterobacterales.__	11.9593	5.90191	2.16739	2.73329	0.0982767	0.194268
d__Archaea.p__Euryarchaeota.c__Methanobacteria.o__Methanobacteriales.f__Methanobacteriaceae	91.1298	0.0641512	1.71916	2.58734	0.107721	0.208098
d__Bacteria.p__Firmicutes.c__Clostridia.o__Christensenellales.f__Christensenellaceae	354.292	0.463105	0.68369	2.43299	0.118806	0.224411
d__Bacteria.p__Firmicutes.c__Negativicutes.o__Veillonellales.Selenomonadales.f__Selenomonadaceae	441.705	-3.18084	1.67932	2.31915	0.12779	0.236134
d__Bacteria.p__Firmicutes.c__Bacilli.o__Lactobacillales.f__Lactobacillaceae	638.506	-1.34719	1.03201	2.25186	0.133454	0.2382
d__Bacteria.p__Bacteroidota.c__Bacteroidia.o__Bacteroidales.f__uncultured	24.1922	3.55297	2.90012	2.21965	0.136264	0.2382
d__Bacteria.p__Firmicutes.c__Bacilli.o__Izemoplasmatales.f__Izemoplasmatales	2.75568	-2.78781	3.38414	2.15117	0.142461	0.2382
d__Bacteria.p__Firmicutes.c__Bacilli.o__Erysipelotrichales.f__Erysipelotrichaceae	458.683	1.05802	0.678412	2.15048	0.142525	0.2382
d__Bacteria.p__Cyanobacteria.c__Cyanobacteriia.o__Chloroplast.f__Chloroplast	2.74417	2.4906	2.00227	2.14623	0.14292	0.2382
d__Bacteria.p__Firmicutes.c__Clostridia.o__Oscillospirales.f__.Eubacterium._coprostanoligenes_group	464.56	0.0815057	0.634318	2.04262	0.152946	0.250008
d__Bacteria.p__Firmicutes.c__Clostridia.o__Lachnospirales.f__Defluviitaleaceae	4.20945	-0.401191	1.58862	1.70981	0.19101	0.306336
d__Bacteria.p__Firmicutes.c__Clostridia.o__Oscillospirales.f__UCG.010	55.1963	2.01814	1.43375	1.64703	0.199363	0.313795
d__Bacteria.p__Actinobacteriota.c__Coriobacteriia.o__Coriobacteriales.f__Coriobacteriaceae	806.237	-0.021928	0.50737	1.62035	0.203044	0.313795
d__Bacteria.p__Actinobacteriota.c__Actinobacteria.o__Corynebacteriales.f__Corynebacteriaceae	5.33564	2.44079	1.8723	1.36494	0.242682	0.368357
d__Bacteria.p__Verrucomicrobiota.c__Lentisphaeria.o__Victivallales.f__Victivallaceae	1.40364	2.69212	3.54218	1.29385	0.255339	0.380769
d__Bacteria.p__Actinobacteriota.c__Coriobacteriia.o__Coriobacteriales.f__Atopobiaceae	94.4434	-2.61601	0.960577	1.0981	0.294683	0.431863
d__Bacteria.p__Firmicutes.c__Bacilli.o__Staphylococcales.f__Staphylococcaceae	0.70029	-1.2405	2.74229	0.904146	0.341672	0.49224
d__Bacteria.p__Actinobacteriota.c__Actinobacteria.o__Propionibacteriales.f__Propionibacteriaceae	0.874887	-0.182924	3.32756	0.800186	0.371038	0.525637
d__Archaea.p__Thermoplasmatota.c__Thermoplasmata.o__Methanomassiliicoccales.f__Methanomethylophilaceae	0.377315	1.22408	4.32508	0.754429	0.385078	0.536584
d__Bacteria.p__Actinobacteriota.c__Coriobacteriia.o__Coriobacteriales.f__uncultured	0.271366	-1.15605	4.32869	0.748447	0.386968	NA
d__Bacteria.p__Verrucomicrobiota.c__Verrucomicrobiae.o__Verrucomicrobiales.f__Akkermansiaceae	949.5	-0.5218	1.22502	0.733647	0.391704	0.537013
d__Bacteria.p__Firmicutes.c__Clostridia.o__Eubacteriales.f__Eubacteriaceae	3.72317	0.750264	1.88407	0.646477	0.421375	0.568522
d__Bacteria.p__Firmicutes.c__Clostridia.__.__	37.1485	1.14258	0.803061	0.572417	0.4493	0.596727
d__Bacteria.p__Proteobacteria.c__Alphaproteobacteria.__.__	0.287085	1.11758	4.32709	0.556077	0.455845	NA
d__Bacteria.p__Firmicutes.c__Clostridia.o__Eubacteriales.f__Anaerofustaceae	1.17379	-0.751098	3.17821	0.549675	0.458451	0.59693
d__Bacteria.p__Verrucomicrobiota.c__Lentisphaeria.o__Victivallales.f__vadinBE97	0.30883	-0.661549	4.33036	0.537433	0.463498	0.59693
d__Bacteria.p__Bacteroidota.c__Bacteroidia.o__Bacteroidales.f__Tannerellaceae	449.058	-0.08688	0.429647	0.507113	0.476391	0.604377
d__Bacteria.p__Firmicutes.c__Clostridia.o__uncultured.f__uncultured	0.134313	0.0771401	4.33051	0.449924	0.502371	NA
d__Bacteria.p__Firmicutes.c__Clostridia.o__Peptostreptococcales.Tissierellales.__	0.900237	-1.07725	3.07875	0.445657	0.504405	0.630506
d__Bacteria.p__Actinobacteriota.c__Actinobacteria.o__Frankiales.f__Acidothermaceae	0.212738	0.42398	4.3293	0.442784	0.505782	NA
d__Bacteria.p__Proteobacteria.c__Gammaproteobacteria.o__Enterobacterales.f__Hafniaceae	0.257959	-0.683831	4.33039	0.370756	0.542592	NA
d__Bacteria.p__Proteobacteria.c__Gammaproteobacteria.o__Gammaproteobacteria_Incertae_Sedis.f__Unknown_Family	0.0703516	-0.705535	4.33071	0.363767	0.546422	NA
d__Bacteria.p__Bacteroidota.c__Bacteroidia.o__Bacteroidales.f__Porphyromonadaceae	0.534253	-1.26418	4.32443	0.312829	0.57595	0.703347
d__Bacteria.p__Firmicutes.c__Incertae_Sedis.o__DTU014.f__DTU014	1.48519	2.70434	2.66611	0.307486	0.579227	0.703347
d__Bacteria.p__Firmicutes.c__Sulfobacillia.o__Sulfobacillales.f__Sulfobacillaceae	0.192107	0.618337	4.32988	0.306539	0.579812	NA
d__Bacteria.p__Actinobacteriota.c__Actinobacteria.__.__	0.621075	0.0374417	2.89242	0.255231	0.613416	0.73243
d__Bacteria.p__Firmicutes.c__Negativicutes.__.__	0.046728	-0.336221	4.33096	0.247473	0.61886	NA
d__Bacteria.p__Proteobacteria.c__Alphaproteobacteria.o__Rickettsiales.f__Mitochondria	0.469567	1.56433	3.04213	0.24529	0.620411	0.73243
d__Bacteria.p__Patescibacteria.c__Saccharimonadia.o__Saccharimonadales.f__Saccharimonadales	0.950673	0.0298001	3.69677	0.214251	0.643456	0.749229
d__Bacteria.p__Firmicutes.c__Clostridia.o__Oscillospirales.f__uncultured	0.0693921	-0.272876	4.33095	0.184163	0.667819	NA
d__Bacteria.p__Firmicutes.c__Bacilli.o__Erysipelotrichales.f__Erysipelatoclostridiaceae	1312.89	0.151979	0.600672	0.176281	0.674589	0.774866
d__Bacteria.p__Firmicutes.c__Bacilli.o__Alicyclobacillales.f__Alicyclobacillaceae	0.0318762	-0.481449	4.33079	0.159358	0.689748	NA
d__Bacteria.p__Firmicutes.c__Bacilli.__.__	0.918673	0.0469313	3.27064	0.150722	0.697847	0.790893
d__Bacteria.p__Acidobacteriota.c__Acidobacteriae.o__Acidobacteriales.f__Acidobacteriaceae_.Subgroup_1.	0.0575766	0.351391	4.33041	0.11041	0.739678	NA
d__Bacteria.p__Campilobacterota.c__Campylobacteria.o__Campylobacterales.f__Campylobacteraceae	0.4659	2.7548	3.53476	0.0984966	0.753641	0.842888
d__Eukaryota.p__Incertae_Sedis.c__Incertae_Sedis.o__Incertae_Sedis.f__Incertae_Sedis	0.18885	0.456845	4.33025	0.0978848	0.754383	NA
d__Archaea.p__Thermoplasmatota.c__Thermoplasmata.o__Methanomassiliicoccales.f__Methanomassiliicoccaceae	0.0317623	-0.485702	4.33071	0.0895286	0.764777	NA
d__Bacteria.p__Proteobacteria.c__Gammaproteobacteria.o__Salinisphaerales.f__Solimonadaceae	0.0317623	-0.485702	4.33071	0.0895286	0.764777	NA
d__Bacteria.p__Proteobacteria.c__Alphaproteobacteria.o__Rhodospirillales.f__uncultured	3.88302	3.19402	2.26402	0.0880086	0.766724	0.846384
d__Bacteria.p__Actinobacteriota.c__Actinobacteria.o__Micrococcales.f__Microbacteriaceae	0.0207906	-0.315794	4.33083	0.0781394	0.779835	NA
d__Bacteria.p__Chloroflexi.c__Chloroflexia.o__Thermomicrobiales.f__Thermomicrobiaceae	0.0253872	-0.716093	4.3306	0.0775744	0.780612	NA
d__Bacteria.p__Firmicutes.c__Clostridia.o__Oscillospirales.f__Oscillospirales	0.0822357	0.456845	4.33025	0.0638543	0.800505	NA
d__Bacteria.p__Actinobacteriota.c__Actinobacteria.o__Streptosporangiales.f__Streptosporangiaceae	0.0539572	-0.0531393	4.3307	0.05924	0.807701	NA
d__Bacteria.p__Proteobacteria.c__Alphaproteobacteria.o__Rhizobiales.f__Pleomorphomonadaceae	0.0539572	-0.0531393	4.3307	0.05924	0.807701	NA
d__Bacteria.p__Actinobacteriota.c__Thermoleophilia.o__Solirubrobacterales.f__67.14	0.0144314	-0.31514	4.33081	0.0556467	0.813514	NA
d__Bacteria.p__Proteobacteria.c__Gammaproteobacteria.o__Burkholderiales.f__Oxalobacteraceae	5.09034	0.953974	1.50628	0.0487812	0.825198	0.899254
d__Bacteria.p__Firmicutes.c__Clostridia.o__Peptostreptococcales.Tissierellales.f__Peptostreptococcaceae	381.343	-1.12015	0.76367	0.0425453	0.836584	0.900122
d__Bacteria.p__Chloroflexi.c__Ktedonobacteria.o__Ktedonobacterales.f__Ktedonobacteraceae	0.0223931	-0.0531395	4.3307	0.0377057	0.846035	NA
d__Bacteria.p__Acidobacteriota.c__Acidobacteriae.o__Bryobacterales.f__Bryobacteraceae	0.0160976	-0.0531395	4.3307	0.0331069	0.85562	NA
d__Bacteria.p__Chloroflexi.c__Chloroflexia.o__Thermobaculales.f__Thermobaculaceae	0.0143008	-0.0531395	4.3307	0.0317744	0.858524	NA
d__Bacteria.p__Bacteroidota.c__Bacteroidia.o__Flavobacteriales.f__Flavobacteriaceae	0.343977	0.760488	4.32548	0.0258185	0.872344	0.918493
d__Bacteria.p__Firmicutes.c__Clostridia.o__Clostridia_UCG.014.f__Clostridia_UCG.014	123.665	0.625153	1.35743	0.024639	0.87527	0.918493
d__Bacteria.p__Firmicutes.c__Bacilli.o__Bacillales.f__Bacillaceae	0.212258	-1.35035	4.32888	0.0199408	0.887702	NA
d__Bacteria.p__Chloroflexi.c__Anaerolineae.o__Anaerolineales.f__Anaerolineaceae	0.0110282	-0.229907	4.33083	0.0164589	0.897918	NA
d__Bacteria.p__Synergistota.c__Synergistia.o__Synergistales.f__Synergistaceae	2.66931	-0.378014	3.07223	0.0115652	0.914359	0.947812
d__Bacteria.p__Bacteroidota.c__Bacteroidia.o__Bacteroidales.f__Barnesiellaceae	143.895	0.500839	0.845481	0.00867399	0.925797	0.948105
d__Bacteria.p__Proteobacteria.c__Gammaproteobacteria.o__Cardiobacteriales.f__Cardiobacteriaceae	0.0309405	-0.219172	4.33082	0.00754264	0.930792	NA
d__Bacteria.p__Proteobacteria.c__Gammaproteobacteria.o__Xanthomonadales.f__Xanthomonadaceae	0.00868887	-0.403074	4.3307	0.00368901	0.951568	NA
d__Bacteria.p__Actinobacteriota.__.__.__	0.190028	-0.0531736	4.33035	-0.0135233	1	NA
d__Bacteria.p__Bacteroidota.c__Bacteroidia.__.__	0.308271	1.20815	2.81521	-0.0074676	1	NA
d__Bacteria.p__Bacteroidota.c__Bacteroidia.o__Sphingobacteriales.f__Sphingobacteriaceae	0.0173777	-0.556841	4.33057	-0.00426863	1	NA
d__Bacteria.p__Elusimicrobiota.c__Elusimicrobia.o__Elusimicrobiales.f__Elusimicrobiaceae	0	0	0	0	1	NA
d__Bacteria.p__Firmicutes.c__Bacilli.o__Bacillales.__	0	0	0	0	1	NA
d__Bacteria.p__Firmicutes.c__Bacilli.o__Bacillales.f__Planococcaceae	0	0	0	0	1	NA
d__Bacteria.p__Firmicutes.c__Bacilli.o__Erysipelotrichales.__	0.0694903	-0.161822	4.33061	-0.0580557	1	NA
d__Bacteria.p__Firmicutes.c__Clostridia.o__Oscillospirales.f__.Clostridium._methylpentosum_group	0.306447	0.918978	4.32014	-0.00472248	1	NA
d__Bacteria.p__Patescibacteria.c__Saccharimonadia.o__Saccharimonadales.__	0.0823882	-1.28512	4.32912	-0.02091	1	NA
d__Bacteria.p__Proteobacteria.c__Alphaproteobacteria.o__Dongiales.f__Dongiaceae	0.0217222	-0.633736	4.33051	-0.00530337	1	NA
d__Bacteria.p__Proteobacteria.c__Alphaproteobacteria.o__Rhizobiales.f__Beijerinckiaceae	0.113411	-1.47146	4.32848	-0.0205119	1	NA
d__Bacteria.p__Proteobacteria.c__Alphaproteobacteria.o__Rhizobiales.f__Hyphomicrobiaceae	0.0814752	-0.154913	4.33073	-0.0246331	1	NA
d__Bacteria.p__Proteobacteria.c__Gammaproteobacteria.__.__	0.601256	-0.860088	3.5941	-0.00115979	1	1
d__Bacteria.p__Proteobacteria.c__Gammaproteobacteria.o__Burkholderiales.f__Comamonadaceae	1.13343	4.82998	4.32425	-0.751586	1	1
d__Bacteria.p__Proteobacteria.c__Gammaproteobacteria.o__Burkholderiales.f__Neisseriaceae	0.0597216	-0.490401	4.33029	-0.0183882	1	NA
d__Bacteria.p__Proteobacteria.c__Gammaproteobacteria.o__Enterobacterales.f__Morganellaceae	0.180552	0.636559	4.32944	-0.0526681	1	NA
d__Bacteria.p__Proteobacteria.c__Gammaproteobacteria.o__Enterobacterales.f__Yersiniaceae	0	0	0	0	1	NA
d__Bacteria.p__Proteobacteria.c__Gammaproteobacteria.o__Pseudomonadales.f__Moraxellaceae	0.0217222	-0.633736	4.33051	-0.00530337	1	NA
d__Bacteria.p__Proteobacteria.c__Gammaproteobacteria.o__Pseudomonadales.f__Pseudomonadaceae	0.185945	-1.83715	4.32685	-0.016946	1	NA
d__Bacteria.p__Actinobacteriota.c__Coriobacteriia.o__Coriobacteriales.__	9.79162	0.708541	2.82505	2.69734	NA	NA
d__Bacteria.p__Cyanobacteria.c__Vampirivibrionia.o__Gastranaerophilales.f__Gastranaerophilales	3.90415	3.35082	2.66807	-1.34741	NA	NA
d__Bacteria.p__Firmicutes.c__Bacilli.o__Lactobacillales.__	2.20743	-0.202308	2.38587	0.457839	NA	NA
d__Bacteria.p__Firmicutes.c__Clostridia.o__Clostridia.f__Hungateiclostridiaceae	0.36199	1.27536	4.32463	0.0833376	NA	NA
d__Bacteria.p__Firmicutes.c__Clostridia.o__Lachnospirales.__	0.162024	0.155679	4.32503	0.130092	NA	NA
d__Bacteria.p__Firmicutes.c__Clostridia.o__Oscillospirales.f__Ethanoligenenaceae	0.0915731	1.31015	4.32718	0.036956	NA	NA
d__Bacteria.p__Firmicutes.c__Clostridia.o__Peptococcales.f__Peptococcaceae	12.1342	3.39704	1.29145	0.0543836	NA	NA
d__Bacteria.p__Fusobacteriota.c__Fusobacteriia.o__Fusobacteriales.f__Fusobacteriaceae	21.2102	-0.949495	2.29172	0.982493	NA	NA
d__Bacteria.p__Proteobacteria.c__Gammaproteobacteria.o__Aeromonadales.f__Succinivibrionaceae	40.3549	-9.16292	4.3309	1.61425	NA	NA

## Sheet: Supplementary Table 2
	Total Prevalence		Relative Abundance
index	Case	Control	Case	Control
d__Bacteria;p__Bacteroidota;c__Bacteroidia;o__Bacteroidales;f__Bacteroidaceae;g__Bacteroides	0.614027	0.385973	0.0823291	0.152661
d__Bacteria;p__Bacteroidota;c__Bacteroidia;o__Bacteroidales;f__Prevotellaceae;g__Prevotella	0.423503	0.576497	0.0306547	0.113725
d__Bacteria;p__Actinobacteriota;c__Actinobacteria;o__Bifidobacteriales;f__Bifidobacteriaceae;g__Bifidobacterium	0.536611	0.463389	0.0286158	0.0722484
d__Bacteria;p__Firmicutes;c__Clostridia;o__Lachnospirales;f__Lachnospiraceae;g__Blautia	0.89539	0.10461	0.139343	0.0487227
d__Bacteria;p__Firmicutes;c__Clostridia;o__Oscillospirales;f__Ruminococcaceae;g__Faecalibacterium	0.890667	0.109333	0.125771	0.0480363
d__Bacteria;p__Verrucomicrobiota;c__Verrucomicrobiae;o__Verrucomicrobiales;f__Akkermansiaceae;g__Akkermansia	0.619995	0.380005	0.0186226	0.0360993
d__Bacteria;p__Firmicutes;c__Negativicutes;o__Veillonellales-Selenomonadales;f__Veillonellaceae;g__Megasphaera	0.199431	0.800569	0.00311179	0.0352752
d__Bacteria;p__Firmicutes;c__Clostridia;o__Oscillospirales;f__Oscillospiraceae;g__UCG-002	0.442093	0.557907	0.00544916	0.0207981
d__Bacteria;p__Firmicutes;c__Clostridia;o__Oscillospirales;f__Ruminococcaceae;g__Subdoligranulum	0.724075	0.275925	0.0180982	0.0206142
d__Bacteria;p__Actinobacteriota;c__Coriobacteriia;o__Coriobacteriales;f__Coriobacteriaceae;g__Collinsella	0.664967	0.335033	0.0136103	0.0199471
d__Bacteria;p__Firmicutes;c__Bacilli;o__Lactobacillales;f__Lactobacillaceae;g__Lactobacillus	0.557951	0.442049	0.00753039	0.0178709
d__Bacteria;p__Proteobacteria;c__Gammaproteobacteria;o__Enterobacterales;f__Enterobacteriaceae;g__Escherichia-Shigella	0.812931	0.187069	0.0253344	0.0170928
d__Bacteria;p__Firmicutes;c__Negativicutes;o__Veillonellales-Selenomonadales;f__Veillonellaceae;g__Dialister	0.701211	0.298789	0.0147073	0.0165079
d__Bacteria;p__Firmicutes;c__Clostridia;o__Oscillospirales;f__Ruminococcaceae;g__Ruminococcus	0.582485	0.417515	0.00747764	0.016294
d__Bacteria;p__Bacteroidota;c__Bacteroidia;o__Bacteroidales;f__Tannerellaceae;g__Parabacteroides	0.709223	0.290777	0.0117892	0.0148107
d__Bacteria;p__Firmicutes;c__Clostridia;o__Lachnospirales;f__Lachnospiraceae;g__Anaerostipes	0	1	0	0.0146516
d__Bacteria;p__Bacteroidota;c__Bacteroidia;o__Bacteroidales;f__Rikenellaceae;g__Alistipes	0.680583	0.319417	0.0101274	0.0142198
d__Bacteria;p__Firmicutes;c__Negativicutes;o__Veillonellales-Selenomonadales;f__Selenomonadaceae;g__Megamonas	0.494776	0.505224	0.00818354	0.014126
d__Bacteria;p__Firmicutes;c__Bacilli;o__Erysipelotrichales;f__Erysipelatoclostridiaceae;g__Catenibacterium	0.591323	0.408677	0.00767349	0.0140749
d__Bacteria;p__Firmicutes;c__Clostridia;o__Lachnospirales;f__Lachnospiraceae;g__[Eubacterium]_hallii_group	0.00562776	0.994372	2.64915e-05	0.0133724
d__Bacteria;p__Firmicutes;c__Clostridia;o__Lachnospirales;f__Lachnospiraceae;__	0.980997	0.019003	0.222911	0.0126926
d__Bacteria;p__Firmicutes;c__Clostridia;o__Christensenellales;f__Christensenellaceae;g__Christensenellaceae_R-7_group	0.546994	0.453006	0.00451048	0.0113367
d__Bacteria;p__Firmicutes;c__Clostridia;o__Oscillospirales;f__[Eubacterium]_coprostanoligenes_group;g__[Eubacterium]_coprostanoligenes_group	0.652985	0.347015	0.00776133	0.0111388
d__Bacteria;p__Firmicutes;c__Clostridia;o__Lachnospirales;f__Lachnospiraceae;g__Agathobacter	0.000141523	0.999858	2.09683e-07	0.0106646
d__Bacteria;p__Firmicutes;c__Clostridia;o__Lachnospirales;f__Lachnospiraceae;g__Roseburia	0.000505634	0.999494	2.34356e-06	0.0100982
d__Bacteria;p__Firmicutes;c__Clostridia;o__Lachnospirales;f__Lachnospiraceae;g__Dorea	0.00696163	0.993038	1.62953e-05	0.00952158
d__Bacteria;p__Firmicutes;c__Clostridia;o__Lachnospirales;f__Lachnospiraceae;g__Fusicatenibacter	0	1	0	0.00951431
d__Bacteria;p__Proteobacteria;c__Gammaproteobacteria;o__Enterobacterales;f__Enterobacteriaceae;__	0.518485	0.481515	0.0030997	0.00845756
d__Bacteria;p__Firmicutes;c__Bacilli;o__Lactobacillales;f__Streptococcaceae;g__Streptococcus	0.91769	0.0823101	0.0293171	0.00841017
d__Bacteria;p__Firmicutes;c__Clostridia;o__Oscillospirales;f__Oscillospiraceae;g__UCG-005	0.626753	0.373247	0.00380716	0.00710298
d__Bacteria;p__Firmicutes;c__Clostridia;o__Lachnospirales;f__Lachnospiraceae;g__Lachnoclostridium	0.000233508	0.999766	3.55365e-07	0.00628235
d__Bacteria;p__Firmicutes;c__Clostridia;o__Lachnospirales;f__Lachnospiraceae;g__Coprococcus	0.000244409	0.999756	2.71978e-07	0.00615215
d__Bacteria;p__Bacteroidota;c__Bacteroidia;o__Bacteroidales;f__Prevotellaceae;g__Paraprevotella	0.317766	0.682234	0.000924978	0.00584047
d__Bacteria;p__Proteobacteria;c__Gammaproteobacteria;o__Burkholderiales;f__Sutterellaceae;g__Parasutterella	0.507521	0.492479	0.00230913	0.00580673
d__Bacteria;p__Firmicutes;c__Clostridia;o__Peptostreptococcales-Tissierellales;f__Peptostreptococcaceae;g__Romboutsia	0	1	0	0.00576993
d__Bacteria;p__Firmicutes;c__Clostridia;o__Clostridiales;f__Clostridiaceae;g__Clostridium_sensu_stricto_1	0.0441343	0.955866	0.000138738	0.00551306
d__Bacteria;p__Firmicutes;c__Clostridia;o__Lachnospirales;f__Lachnospiraceae;g__[Ruminococcus]_torques_group	0.00101626	0.998984	2.30546e-06	0.00521395
d__Bacteria;p__Bacteroidota;c__Bacteroidia;o__Bacteroidales;f__Muribaculaceae;g__Muribaculaceae	0.03502	0.96498	8.0341e-05	0.00498438
d__Bacteria;p__Proteobacteria;c__Gammaproteobacteria;o__Burkholderiales;f__Sutterellaceae;g__Sutterella	0.285559	0.714441	0.000745034	0.00447262
d__Bacteria;p__Firmicutes;c__Negativicutes;o__Acidaminococcales;f__Acidaminococcaceae;g__Phascolarctobacterium	0.802678	0.197322	0.00527874	0.00446093
d__Bacteria;p__Firmicutes;c__Bacilli;o__Erysipelotrichales;f__Erysipelatoclostridiaceae;g__Erysipelotrichaceae_UCG-003	0.89684	0.10316	0.0126183	0.00428112
d__Bacteria;p__Bacteroidota;c__Bacteroidia;o__Bacteroidales;f__Barnesiellaceae;g__Barnesiella	0.787829	0.212171	0.0041925	0.00380237
d__Bacteria;p__Firmicutes;c__Clostridia;o__Oscillospirales;f__Ruminococcaceae;g__uncultured	0.495085	0.504915	0.00114503	0.00377912
d__Bacteria;p__Firmicutes;c__Bacilli;o__Erysipelotrichales;f__Erysipelotrichaceae;g__Holdemanella	0.87124	0.12876	0.00971051	0.00370442
d__Bacteria;p__Firmicutes;c__Negativicutes;o__Acidaminococcales;f__Acidaminococcaceae;g__Acidaminococcus	0.603466	0.396534	0.0015582	0.00325688
d__Bacteria;p__Desulfobacterota;c__Desulfovibrionia;o__Desulfovibrionales;f__Desulfovibrionaceae;g__Bilophila	0.601649	0.398351	0.00154223	0.00316797
d__Bacteria;p__Firmicutes;c__Clostridia;o__Lachnospirales;f__Lachnospiraceae;g__Lachnospira	0.656148	0.343852	0.0019965	0.00316157
d__Bacteria;p__Firmicutes;c__Clostridia;o__Lachnospirales;f__Lachnospiraceae;g__[Eubacterium]_eligens_group	0	1	0	0.00313475
d__Archaea;p__Euryarchaeota;c__Methanobacteria;o__Methanobacteriales;f__Methanobacteriaceae;g__Methanobrevibacter	0.415887	0.584113	0.000800383	0.00310316
d__Bacteria;p__Firmicutes;c__Clostridia;o__Lachnospirales;f__Lachnospiraceae;g__Butyrivibrio	0	1	0	0.00299288
d__Bacteria;p__Firmicutes;c__Clostridia;o__Lachnospirales;f__Lachnospiraceae;g__Lachnospiraceae_NK4A136_group	0	1	0	0.00294946
d__Bacteria;p__Firmicutes;c__Clostridia;o__Oscillospirales;f__Butyricicoccaceae;g__Butyricicoccus	0.886869	0.113131	0.00698006	0.00273259
d__Bacteria;p__Firmicutes;c__Clostridia;o__Clostridia_UCG-014;f__Clostridia_UCG-014;g__Clostridia_UCG-014	0.739528	0.260472	0.00244779	0.0025803
d__Bacteria;p__Firmicutes;c__Clostridia;o__Oscillospirales;f__Oscillospiraceae;g__NK4A214_group	0.36246	0.63754	0.000425255	0.00256013
d__Bacteria;p__Firmicutes;c__Clostridia;o__Oscillospirales;f__Ruminococcaceae;__	0.899866	0.100134	0.00655193	0.00254873
d__Bacteria;p__Bacteroidota;c__Bacteroidia;o__Bacteroidales;f__Prevotellaceae;g__uncultured	0.168195	0.831805	0.000202233	0.00240552
d__Bacteria;p__Firmicutes;c__Clostridia;o__Peptostreptococcales-Tissierellales;f__Peptostreptococcaceae;g__Intestinibacter	0	1	0	0.00231518
d__Bacteria;p__Bacteroidota;c__Bacteroidia;o__Bacteroidales;f__Prevotellaceae;g__Alloprevotella	0.717606	0.282394	0.00172732	0.00231437
d__Bacteria;p__Firmicutes;c__Clostridia;o__Lachnospirales;f__Lachnospiraceae;g__[Ruminococcus]_gnavus_group	0	1	0	0.00226841
d__Bacteria;p__Firmicutes;c__Bacilli;o__RF39;f__RF39;g__RF39	0.277115	0.722885	0.000237379	0.00225381
d__Bacteria;p__Fusobacteriota;c__Fusobacteriia;o__Fusobacteriales;f__Fusobacteriaceae;g__Fusobacterium	0.0803938	0.919606	7.42569e-05	0.00211453
d__Bacteria;p__Firmicutes;c__Clostridia;o__Oscillospirales;f__UCG-010;g__UCG-010	0.503702	0.496298	0.000540696	0.00188251
d__Bacteria;p__Bacteroidota;c__Bacteroidia;o__Bacteroidales;f__Rikenellaceae;g__Rikenellaceae_RC9_gut_group	0.0281889	0.971811	2.63462e-05	0.00186616
d__Bacteria;p__Actinobacteriota;c__Coriobacteriia;o__Coriobacteriales;f__Atopobiaceae;g__Olsenella	0.186899	0.813101	0.000191007	0.0017785
d__Bacteria;p__Firmicutes;c__Clostridia;o__Lachnospirales;f__Lachnospiraceae;g__Lachnospiraceae_UCG-004	0	1	0	0.00168677
d__Bacteria;p__Proteobacteria;c__Gammaproteobacteria;o__Pasteurellales;f__Pasteurellaceae;g__Haemophilus	0.334789	0.665211	0.000265903	0.00166901
d__Bacteria;p__Firmicutes;c__Clostridia;o__Lachnospirales;f__Lachnospiraceae;g__[Ruminococcus]_gauvreauii_group	0	1	0	0.00166102
d__Bacteria;p__Firmicutes;c__Negativicutes;o__Veillonellales-Selenomonadales;f__Veillonellaceae;g__Veillonella	0.846735	0.153265	0.00340219	0.00157158
d__Bacteria;p__Firmicutes;c__Negativicutes;o__Veillonellales-Selenomonadales;f__Selenomonadaceae;g__Mitsuokella	0.559822	0.440178	0.000734988	0.00156484
d__Bacteria;p__Firmicutes;c__Clostridia;o__Oscillospirales;f__Oscillospiraceae;__	0.958303	0.0416969	0.0115404	0.00154579
d__Bacteria;p__Firmicutes;c__Clostridia;o__Lachnospirales;f__Lachnospiraceae;g__Lachnospiraceae_ND3007_group	0	1	0	0.00150921
d__Bacteria;p__Firmicutes;c__Clostridia;o__Monoglobales;f__Monoglobaceae;g__Monoglobus	0.924623	0.0753773	0.00585491	0.00142778
d__Bacteria;p__Proteobacteria;c__Gammaproteobacteria;o__Aeromonadales;f__Succinivibrionaceae;g__Succinivibrio	0.0720507	0.927949	3.73208e-05	0.00138531
d__Bacteria;p__Firmicutes;c__Clostridia;o__Oscillospirales;f__Oscillospiraceae;g__UCG-003	0.736656	0.263344	0.00108627	0.00135706
d__Bacteria;p__Firmicutes;c__Clostridia;o__Peptostreptococcales-Tissierellales;f__Anaerovoracaceae;g__Family_XIII_AD3011_group	0.855531	0.144469	0.00244761	0.00126505
d__Bacteria;p__Bacteroidota;c__Bacteroidia;o__Bacteroidales;f__Marinifilaceae;g__Odoribacter	0.867663	0.132337	0.00255618	0.00120806
d__Bacteria;p__Actinobacteriota;c__Coriobacteriia;o__Coriobacteriales;f__Eggerthellaceae;g__Senegalimassilia	0.862013	0.137987	0.00255696	0.00119061
d__Bacteria;p__Actinobacteriota;c__Coriobacteriia;o__Coriobacteriales;f__Eggerthellaceae;g__uncultured	0.82538	0.17462	0.00160057	0.00114863
d__Bacteria;p__Firmicutes;c__Bacilli;o__Erysipelotrichales;f__Erysipelatoclostridiaceae;g__Erysipelatoclostridium	0.921163	0.0788371	0.00496771	0.00110986
d__Bacteria;p__Firmicutes;c__Clostridia;o__Lachnospirales;f__Lachnospiraceae;g__CAG-56	0	1	0	0.00110793
d__Bacteria;p__Firmicutes;c__Clostridia;o__Lachnospirales;f__Lachnospiraceae;g__Tyzzerella	0.555173	0.444827	0.000429785	0.00107244
d__Bacteria;p__Firmicutes;c__Clostridia;o__Clostridia_vadinBB60_group;f__Clostridia_vadinBB60_group;g__Clostridia_vadinBB60_group	0.281211	0.718789	0.000114613	0.00106034
d__Bacteria;p__Firmicutes;c__Bacilli;o__Lactobacillales;f__Leuconostocaceae;g__Weissella	0.898465	0.101535	0.00261995	0.00104463
d__Bacteria;p__Firmicutes;c__Clostridia;o__Oscillospirales;f__Oscillospiraceae;g__Colidextribacter	0.564743	0.435257	0.000467578	0.0010168
d__Bacteria;p__Actinobacteriota;c__Coriobacteriia;o__Coriobacteriales;f__Eggerthellaceae;g__Enterorhabdus	0	1	0	0.000963967
d__Bacteria;p__Firmicutes;c__Clostridia;o__Oscillospirales;f__Oscillospiraceae;g__Oscillibacter	0.173721	0.826279	6.86648e-05	0.000962101
d__Bacteria;p__Desulfobacterota;c__Desulfovibrionia;o__Desulfovibrionales;f__Desulfovibrionaceae;g__Desulfovibrio	0.580385	0.419615	0.000493083	0.000959499
d__Bacteria;p__Firmicutes;c__Clostridia;o__Oscillospirales;f__Oscillospiraceae;g__uncultured	0	1	0	0.00093132
d__Bacteria;p__Firmicutes;c__Clostridia;o__Lachnospirales;f__Lachnospiraceae;g__[Eubacterium]_ruminantium_group	0	1	0	0.000928407
d__Bacteria;p__Firmicutes;c__Clostridia;o__Oscillospirales;f__Oscillospiraceae;g__Flavonifractor	0.819885	0.180115	0.00138755	0.000920177
d__Bacteria;p__Firmicutes;c__Clostridia;__;__;__	0.742655	0.257345	0.00081578	0.000914239
d__Bacteria;p__Bacteroidota;c__Bacteroidia;o__Bacteroidales;f__uncultured;g__uncultured	0.16313	0.83687	6.93861e-05	0.000898355
d__Bacteria;p__Firmicutes;c__Clostridia;o__Oscillospirales;f__Ruminococcaceae;g__Incertae_Sedis	0.933361	0.0666385	0.00436719	0.000892121
d__Bacteria;p__Bacteroidota;c__Bacteroidia;o__Bacteroidales;f__Marinifilaceae;g__Butyricimonas	0.811031	0.188969	0.00119921	0.00088637
d__Bacteria;p__Firmicutes;c__Clostridia;o__Lachnospirales;f__Lachnospiraceae;g__Lachnospiraceae_UCG-001	0	1	0	0.000810539
d__Bacteria;p__Firmicutes;c__Bacilli;o__Erysipelotrichales;f__Erysipelotrichaceae;g__Turicibacter	0.70247	0.29753	0.000607677	0.000767188
d__Bacteria;p__Firmicutes;c__Bacilli;o__Lactobacillales;f__Enterococcaceae;g__Enterococcus	0.93865	0.0613505	0.00381172	0.000683376
d__Bacteria;p__Firmicutes;c__Clostridia;o__Lachnospirales;f__Lachnospiraceae;g__Sellimonas	0.547226	0.452774	0.000249564	0.00068104
d__Bacteria;p__Firmicutes;c__Clostridia;o__Lachnospirales;f__Lachnospiraceae;g__Marvinbryantia	0	1	0	0.000657863
d__Bacteria;p__Actinobacteriota;c__Coriobacteriia;o__Coriobacteriales;f__Eggerthellaceae;g__Eggerthella	0.884621	0.115379	0.00171697	0.000616282
d__Bacteria;p__Firmicutes;c__Clostridia;o__Lachnospirales;f__Lachnospiraceae;g__[Eubacterium]_ventriosum_group	0.892521	0.107479	0.00168912	0.000586004
d__Bacteria;p__Proteobacteria;c__Gammaproteobacteria;o__Burkholderiales;__;__	0.00501253	0.994987	4.19365e-07	0.000563107
d__Bacteria;p__Firmicutes;c__Clostridia;o__Peptostreptococcales-Tissierellales;f__Peptostreptococcaceae;g__Terrisporobacter	0	1	0	0.00050828
d__Bacteria;p__Firmicutes;c__Clostridia;o__Lachnospirales;f__Lachnospiraceae;g__Lachnospiraceae_FCS020_group	0	1	0	0.000504388
d__Bacteria;__;__;__;__;__	0.716573	0.283427	0.000440934	0.000498992
d__Bacteria;p__Actinobacteriota;c__Actinobacteria;o__Actinomycetales;f__Actinomycetaceae;g__Actinomyces	0.886918	0.113082	0.00124595	0.000484547
d__Bacteria;p__Firmicutes;c__Clostridia;o__Oscillospirales;f__Ruminococcaceae;g__CAG-352	0.951065	0.0489346	0.00333972	0.000474688
d__Bacteria;p__Firmicutes;c__Clostridia;o__Oscillospirales;f__Ruminococcaceae;g__[Eubacterium]_siraeum_group	0.914037	0.085963	0.00170157	0.000473938
d__Bacteria;p__Cyanobacteria;c__Vampirivibrionia;o__Gastranaerophilales;f__Gastranaerophilales;g__Gastranaerophilales	0.5628	0.4372	0.000198461	0.000465072
d__Bacteria;p__Firmicutes;c__Clostridia;o__Lachnospirales;f__Lachnospiraceae;g__uncultured	0	1	0	0.00046129
d__Bacteria;p__Firmicutes;c__Clostridia;o__Lachnospirales;f__Lachnospiraceae;g__Lachnospiraceae_UCG-010	0.908826	0.091174	0.00133624	0.00042997
d__Bacteria;p__Bacteroidota;c__Bacteroidia;o__Chitinophagales;f__Chitinophagaceae;g__Thermoflavifilum	0	1	0	0.000363018
d__Bacteria;p__Firmicutes;c__Clostridia;o__Peptostreptococcales-Tissierellales;f__Anaerovoracaceae;g__Family_XIII_UCG-001	0.84196	0.15804	0.000585103	0.00036065
d__Bacteria;p__Firmicutes;c__Clostridia;o__Lachnospirales;f__Lachnospiraceae;g__Lachnospiraceae_UCG-008	0	1	0	0.00035066
d__Bacteria;p__Firmicutes;c__Clostridia;o__Oscillospirales;f__Ruminococcaceae;g__UBA1819	0.92856	0.0714396	0.00156589	0.000328506
d__Bacteria;p__Firmicutes;c__Clostridia;o__Oscillospirales;f__Ruminococcaceae;g__Negativibacillus	0.722331	0.277669	0.000322608	0.000328366
d__Bacteria;p__Firmicutes;c__Clostridia;o__Oscillospirales;f__Ruminococcaceae;g__Anaerotruncus	0.598517	0.401483	0.000146577	0.000312718
d__Bacteria;p__Firmicutes;c__Bacilli;o__Erysipelotrichales;f__Erysipelatoclostridiaceae;g__UCG-004	0.0616883	0.938312	6.12804e-06	0.00031111
d__Bacteria;p__Firmicutes;c__Bacilli;o__Erysipelotrichales;f__Erysipelotrichaceae;g__[Clostridium]_innocuum_group	0.947765	0.052235	0.00181781	0.000310204
d__Bacteria;p__Firmicutes;c__Clostridia;o__Oscillospirales;f__Ruminococcaceae;g__Fournierella	0	1	0	0.00030734
d__Bacteria;p__Proteobacteria;c__Gammaproteobacteria;o__Enterobacterales;f__Hafniaceae;g__Hafnia-Obesumbacterium	0	1	0	0.000298378
d__Bacteria;p__Firmicutes;c__Clostridia;o__Peptostreptococcales-Tissierellales;f__Anaerovoracaceae;g__Mogibacterium	0.568869	0.431131	0.000138208	0.000296732
d__Bacteria;p__Actinobacteriota;c__Coriobacteriia;o__Coriobacteriales;f__Eggerthellaceae;g__Adlercreutzia	0	1	0	0.000279634
d__Bacteria;p__Firmicutes;c__Clostridia;o__Peptococcales;f__Peptococcaceae;g__Peptococcus	0.571031	0.428969	0.000149987	0.000259566
d__Bacteria;p__Firmicutes;c__Bacilli;o__Lactobacillales;f__Streptococcaceae;g__Lactococcus	0.964872	0.0351277	0.00238548	0.000258054
d__Bacteria;p__Actinobacteriota;c__Coriobacteriia;o__Coriobacteriales;f__Eggerthellaceae;g__Slackia	0.929978	0.0700223	0.0011795	0.000249952
d__Archaea;p__Thermoplasmatota;c__Thermoplasmata;o__Methanomassiliicoccales;f__Methanomethylophilaceae;g__Candidatus_Methanogranum	0	1	0	0.000245909
d__Bacteria;p__Firmicutes;c__Clostridia;o__Oscillospirales;__;__	0.918589	0.0814108	0.000889929	0.000240419
d__Bacteria;p__Firmicutes;c__Bacilli;o__Erysipelotrichales;f__Erysipelatoclostridiaceae;g__Asteroleplasma	0.159794	0.840206	2.13892e-05	0.000238545
d__Bacteria;p__Firmicutes;c__Negativicutes;o__Veillonellales-Selenomonadales;f__Veillonellaceae;g__Allisonella	0.776808	0.223192	0.000352928	0.000233805
d__Bacteria;p__Firmicutes;c__Clostridia;o__Peptostreptococcales-Tissierellales;f__Anaerovoracaceae;__	0.94497	0.0550296	0.00137251	0.00022764
d__Bacteria;p__Proteobacteria;c__Gammaproteobacteria;o__Enterobacterales;__;__	0.815	0.185	0.00035034	0.000227394
d__Bacteria;p__Actinobacteriota;c__Coriobacteriia;o__Coriobacteriales;f__Atopobiaceae;g__Libanicoccus	0.736801	0.263199	0.000251244	0.000223127
d__Bacteria;p__Firmicutes;c__Clostridia;o__Oscillospirales;f__Butyricicoccaceae;g__UCG-009	0.58871	0.41129	0.000104262	0.0002226
d__Bacteria;p__Proteobacteria;c__Gammaproteobacteria;o__Burkholderiales;f__Comamonadaceae;__	0.00913242	0.990868	4.47128e-07	0.000215833
d__Bacteria;p__Firmicutes;c__Clostridia;o__Lachnospirales;f__Lachnospiraceae;g__Hungatella	0.906799	0.0932009	0.000627582	0.00021481
d__Bacteria;p__Firmicutes;c__Clostridia;o__Lachnospirales;f__Lachnospiraceae;g__GCA-900066575	0	1	0	0.000209611
d__Bacteria;p__Firmicutes;c__Clostridia;o__Eubacteriales;f__Eubacteriaceae;g__Eubacterium	0.611111	0.388889	0.000130382	0.000206155
d__Bacteria;p__Firmicutes;c__Clostridia;o__Lachnospirales;f__Lachnospiraceae;g__[Eubacterium]_xylanophilum_group	0.00757576	0.992424	5.88421e-07	0.000200435
d__Bacteria;p__Actinobacteriota;c__Coriobacteriia;o__Coriobacteriales;f__Eggerthellaceae;__	0.973505	0.0264949	0.0024466	0.00018313
d__Bacteria;p__Cyanobacteria;c__Cyanobacteriia;o__Chloroplast;f__Chloroplast;g__Chloroplast	0.37883	0.62117	2.55744e-05	0.000182169
d__Bacteria;p__Firmicutes;c__Bacilli;o__Erysipelotrichales;f__Erysipelotrichaceae;g__uncultured	0	1	0	0.000176767
d__Archaea;p__Euryarchaeota;c__Methanobacteria;o__Methanobacteriales;f__Methanobacteriaceae;g__Methanosphaera	0.0857143	0.914286	5.60699e-06	0.000170004
d__Bacteria;p__Firmicutes;c__Clostridia;o__Christensenellales;f__Christensenellaceae;__	0.94024	0.0597595	0.000660135	0.000163767
d__Bacteria;p__Desulfobacterota;c__Desulfovibrionia;o__Desulfovibrionales;f__Desulfovibrionaceae;g__uncultured	0.447514	0.552486	4.3143e-05	0.000158776
d__Bacteria;p__Firmicutes;c__Clostridia;o__Lachnospirales;f__Lachnospiraceae;g__Eisenbergiella	0	1	0	0.000156902
d__Bacteria;p__Bacteroidota;c__Bacteroidia;o__Bacteroidales;f__Prevotellaceae;__	0.971123	0.0288766	0.00205752	0.000152696
d__Bacteria;p__Firmicutes;c__Clostridia;o__Lachnospirales;f__Lachnospiraceae;g__Howardella	0.9	0.1	0.000496224	0.000151465
d__Bacteria;p__Proteobacteria;c__Alphaproteobacteria;o__Rhodospirillales;f__uncultured;g__uncultured	0.751563	0.248438	0.000106103	0.000149009
d__Bacteria;p__Firmicutes;c__Negativicutes;o__Veillonellales-Selenomonadales;f__Selenomonadaceae;g__uncultured	0	1	0	0.000144267
d__Bacteria;p__Bacteroidota;c__Bacteroidia;o__Bacteroidales;f__Barnesiellaceae;g__Coprobacter	0.769231	0.230769	0.000155828	0.000138576
d__Bacteria;p__Firmicutes;c__Clostridia;o__Oscillospirales;f__Oscillospiraceae;g__Intestinimonas	0.345196	0.654804	2.48641e-05	0.000132311
d__Bacteria;p__Actinobacteriota;c__Coriobacteriia;o__Coriobacteriales;f__Coriobacteriales_Incertae_Sedis;g__uncultured	0.970582	0.0294177	0.00133861	0.000129363
d__Bacteria;p__Firmicutes;c__Bacilli;o__Izemoplasmatales;f__Izemoplasmatales;g__Izemoplasmatales	0.0942408	0.905759	3.56977e-06	0.000127172
d__Bacteria;p__Proteobacteria;c__Gammaproteobacteria;o__Burkholderiales;f__Oxalobacteraceae;__	0.710801	0.289199	9.32851e-05	0.000123935
d__Bacteria;p__Actinobacteriota;c__Coriobacteriia;o__Coriobacteriales;f__Eggerthellaceae;g__Gordonibacter	0.85257	0.14743	0.000218536	0.000115938
d__Bacteria;p__Firmicutes;c__Clostridia;o__Peptostreptococcales-Tissierellales;f__Anaerovoracaceae;g__[Eubacterium]_brachy_group	0.173913	0.826087	5.91017e-06	0.000114379
d__Bacteria;p__Firmicutes;c__Clostridia;o__Oscillospirales;f__Butyricicoccaceae;__	0.397959	0.602041	1.36294e-05	0.000101591
d__Bacteria;p__Firmicutes;c__Clostridia;o__Oscillospirales;f__Ruminococcaceae;g__Candidatus_Soleaferrea	0.760512	0.239488	0.00010366	9.1335e-05
d__Bacteria;p__Bacteroidota;c__Bacteroidia;o__Bacteroidales;__;__	0.98625	0.0137501	0.00259198	8.85253e-05
d__Bacteria;p__Firmicutes;c__Bacilli;o__Erysipelotrichales;f__Erysipelotrichaceae;g__Holdemania	0.924695	0.0753053	0.000342028	8.84338e-05
d__Bacteria;p__Bacteroidota;c__Bacteroidia;o__Bacteroidales;f__Barnesiellaceae;g__uncultured	0.465969	0.534031	2.39067e-05	8.09842e-05
d__Bacteria;p__Firmicutes;c__Clostridia;o__Oscillospirales;f__Ruminococcaceae;g__Angelakisella	0	1	0	8.03392e-05
d__Bacteria;p__Verrucomicrobiota;c__Lentisphaeria;o__Victivallales;f__vadinBE97;g__vadinBE97	0	1	0	7.83328e-05
d__Bacteria;p__Firmicutes;c__Clostridia;o__Peptostreptococcales-Tissierellales;f__Anaerovoracaceae;g__[Eubacterium]_nodatum_group	0.570732	0.429268	3.00216e-05	7.6109e-05
d__Bacteria;p__Firmicutes;c__Bacilli;o__Erysipelotrichales;f__Erysipelotrichaceae;g__Faecalitalea	0.941742	0.0582576	0.000368562	7.5915e-05
d__Bacteria;p__Bacteroidota;c__Bacteroidia;o__Bacteroidales;f__Prevotellaceae;g__Prevotellaceae_UCG-001	0	1	0	7.33247e-05
d__Bacteria;p__Verrucomicrobiota;c__Lentisphaeria;o__Victivallales;f__Victivallaceae;g__Victivallis	0.111111	0.888889	2.65666e-06	7.23106e-05
d__Bacteria;p__Firmicutes;c__Clostridia;o__Lachnospirales;f__Lachnospiraceae;g__UC5-1-2E3	0	1	0	6.67536e-05
d__Bacteria;p__Actinobacteriota;c__Coriobacteriia;o__Coriobacteriales;f__Atopobiaceae;g__uncultured	0	1	0	6.55257e-05
d__Bacteria;p__Firmicutes;c__Clostridia;o__Lachnospirales;f__Lachnospiraceae;g__Moryella	0	1	0	6.50642e-05
d__Bacteria;p__Firmicutes;c__Clostridia;o__Christensenellales;f__Christensenellaceae;g__uncultured	0.634703	0.365297	3.30927e-05	6.39913e-05
d__Bacteria;p__Firmicutes;c__Clostridia;o__Lachnospirales;f__Defluviitaleaceae;g__Defluviitaleaceae_UCG-011	0.882075	0.117925	0.000135435	6.15762e-05
d__Bacteria;p__Proteobacteria;c__Gammaproteobacteria;o__Enterobacterales;f__Yersiniaceae;__	0	1	0	6.10305e-05
d__Bacteria;p__Bacteroidota;c__Bacteroidia;o__Bacteroidales;f__Prevotellaceae;g__Prevotellaceae_NK3B31_group	0.641593	0.358407	4.13011e-05	6.00513e-05
d__Bacteria;p__Firmicutes;c__Bacilli;o__Lactobacillales;f__Leuconostocaceae;g__Leuconostoc	0.988728	0.0112724	0.00180629	5.3139e-05
d__Bacteria;p__Proteobacteria;c__Gammaproteobacteria;o__Thiomicrospirales;f__Thioglobaceae;g__SUP05_cluster	0	1	0	5.25669e-05
d__Bacteria;p__Proteobacteria;c__Gammaproteobacteria;o__Pasteurellales;f__Pasteurellaceae;__	0.666667	0.333333	3.18259e-05	5.21189e-05
d__Bacteria;p__Firmicutes;c__Incertae_Sedis;o__DTU014;f__DTU014;g__DTU014	0.56129	0.43871	1.84171e-05	4.9796e-05
d__Bacteria;p__Firmicutes;c__Clostridia;o__Clostridiales;f__Clostridiaceae;g__Sarcina	0.777358	0.222642	8.84173e-05	4.61316e-05
d__Bacteria;p__Firmicutes;c__Clostridia;o__Lachnospirales;f__Lachnospiraceae;g__Frisingicoccus	0.6	0.4	2.90433e-05	4.58521e-05
d__Bacteria;p__Verrucomicrobiota;c__Verrucomicrobiae;o__Opitutales;f__Puniceicoccaceae;__	0	1	0	4.16287e-05
d__Bacteria;p__Firmicutes;c__Clostridia;o__Oscillospirales;f__Ruminococcaceae;g__DTU089	0.874468	0.125532	0.0001109	4.11924e-05
d__Bacteria;p__Firmicutes;__;__;__;__	0.888143	0.111857	0.000109371	3.96126e-05
d__Bacteria;p__Firmicutes;c__Clostridia;o__Peptococcales;f__Peptococcaceae;g__uncultured	0.878412	0.121588	8.67102e-05	3.90296e-05
d__Bacteria;p__Firmicutes;c__Clostridia;o__Lachnospirales;f__Lachnospiraceae;g__[Bacteroides]_pectinophilus_group	0	1	0	3.43573e-05
d__Bacteria;p__Proteobacteria;c__Alphaproteobacteria;o__Rickettsiales;f__Mitochondria;g__Mitochondria	0.220339	0.779661	2.51882e-06	3.43062e-05
d__Bacteria;p__Firmicutes;c__Bacilli;o__Erysipelotrichales;f__Erysipelatoclostridiaceae;g__Coprobacillus	0.97747	0.0225303	0.000449722	3.42353e-05
d__Bacteria;p__Firmicutes;c__Bacilli;o__Lactobacillales;__;__	0.922932	0.0770677	0.000144184	3.40852e-05
d__Bacteria;p__Actinobacteriota;c__Actinobacteria;o__Corynebacteriales;f__Corynebacteriaceae;g__Corynebacterium	0.921649	0.0783505	0.000124219	3.17368e-05
d__Bacteria;p__Firmicutes;c__Bacilli;o__Erysipelotrichales;f__Erysipelotrichaceae;g__Dielma	0.896703	0.103297	9.96438e-05	3.0723e-05
d__Bacteria;p__Campilobacterota;c__Campylobacteria;o__Campylobacterales;f__Campylobacteraceae;g__Campylobacter	0.372881	0.627119	5.50394e-06	2.92098e-05
d__Bacteria;p__Firmicutes;c__Bacilli;o__Erysipelotrichales;f__Erysipelotrichaceae;g__Erysipelotrichaceae_UCG-006	0.596154	0.403846	2.23712e-05	2.91646e-05
d__Bacteria;p__Firmicutes;c__Bacilli;o__Erysipelotrichales;f__Erysipelotrichaceae;g__Merdibacter	0.836364	0.163636	4.94843e-05	2.50848e-05
d__Bacteria;p__Firmicutes;c__Clostridia;o__Lachnospirales;f__Lachnospiraceae;g__Lachnospiraceae_NK4B4_group	0	1	0	2.40245e-05
d__Bacteria;p__Actinobacteriota;c__Coriobacteriia;o__Coriobacteriales;f__Eggerthellaceae;g__CHKCI002	0	1	0	2.24027e-05
d__Bacteria;p__Verrucomicrobiota;c__Lentisphaeria;o__Victivallales;f__Victivallaceae;g__Victivallaceae	0	1	0	2.08657e-05
d__Bacteria;p__Firmicutes;c__Bacilli;o__Erysipelotrichales;f__Erysipelotrichaceae;g__Solobacterium	0.97876	0.0212404	0.000280087	2.06013e-05
d__Bacteria;p__Firmicutes;c__Clostridia;o__Lachnospirales;f__Lachnospiraceae;g__Catenibacillus	0	1	0	2.05941e-05
d__Bacteria;p__Actinobacteriota;c__Coriobacteriia;o__Coriobacteriales;f__Eggerthellaceae;g__Enteroscipio	0.886525	0.113475	6.55359e-05	2.05519e-05
d__Bacteria;p__Synergistota;c__Synergistia;o__Synergistales;f__Synergistaceae;g__Cloacibacillus	0.9	0.1	5.40998e-05	1.98714e-05
d__Eukaryota;__;__;__;__;__	0.895582	0.104418	6.32661e-05	1.95332e-05
d__Bacteria;p__Actinobacteriota;c__Coriobacteriia;o__Coriobacteriales;f__uncultured;g__uncultured	0	1	0	1.71251e-05
d__Bacteria;p__Proteobacteria;c__Alphaproteobacteria;__;__;__	0	1	0	1.60991e-05
d__Bacteria;p__Actinobacteriota;c__Coriobacteriia;o__Coriobacteriales;f__Atopobiaceae;g__Atopobium	0.921233	0.0787671	6.47086e-05	1.48679e-05
d__Bacteria;p__Firmicutes;c__Clostridia;o__Peptostreptococcales-Tissierellales;f__Peptostreptococcales-Tissierellales;g__Peptoniphilus	0.970634	0.0293663	0.000159284	1.46103e-05
d__Bacteria;p__Firmicutes;c__Clostridia;o__Oscillospirales;f__Ruminococcaceae;g__Paludicola	0.959184	0.0408163	0.000105917	1.38552e-05
d__Bacteria;p__Bacteroidota;c__Bacteroidia;__;__;__	0.743243	0.256757	1.50114e-05	1.34519e-05
d__Bacteria;p__Actinobacteriota;c__Actinobacteria;o__Bifidobacteriales;f__Bifidobacteriaceae;g__Gardnerella	0.77907	0.22093	1.72588e-05	1.31935e-05
d__Bacteria;p__Actinobacteriota;c__Actinobacteria;o__Frankiales;f__Acidothermaceae;g__Acidothermus	0	1	0	1.3099e-05
d__Bacteria;p__Firmicutes;c__Clostridia;o__Oscillospirales;f__[Clostridium]_methylpentosum_group;g__[Clostridium]_methylpentosum_group	0.865672	0.134328	3.14842e-05	1.30433e-05
d__Bacteria;p__Firmicutes;c__Bacilli;o__Erysipelotrichales;f__Erysipelotrichaceae;g__Ileibacterium	0	1	0	1.24894e-05
d__Bacteria;p__Firmicutes;c__Bacilli;o__Staphylococcales;f__Gemellaceae;g__Gemella	0.991438	0.00856164	0.000441364	1.23163e-05
d__Bacteria;p__Firmicutes;c__Clostridia;o__Christensenellales;f__Christensenellaceae;g__Christensenella	0.980392	0.0196078	0.000200851	1.21084e-05
d__Bacteria;p__Actinobacteriota;c__Actinobacteria;o__Micrococcales;f__Micrococcaceae;g__Rothia	0.95	0.05	7.49973e-05	1.12804e-05
d__Bacteria;p__Actinobacteriota;c__Coriobacteriia;o__Coriobacteriales;f__Coriobacteriales_Incertae_Sedis;g__Raoultibacter	0	1	0	1.10216e-05
d__Bacteria;p__Firmicutes;c__Clostridia;o__Peptostreptococcales-Tissierellales;f__Peptostreptococcaceae;__	0.999381	0.000618782	0.00556088	1.09632e-05
d__Bacteria;p__Firmicutes;c__Clostridia;o__Oscillospirales;f__Ruminococcaceae;g__Phocea	0	1	0	1.094e-05
d__Bacteria;p__Bacteroidota;c__Bacteroidia;o__Flavobacteriales;f__Flavobacteriaceae;g__uncultured	0.803571	0.196429	1.28273e-05	1.04637e-05
d__Bacteria;p__Bacteroidota;c__Bacteroidia;o__Bacteroidales;f__Prevotellaceae;g__Prevotellaceae_UCG-003	0.831461	0.168539	2.38671e-05	1.04159e-05
d__Bacteria;p__Firmicutes;c__Bacilli;o__Erysipelotrichales;f__Erysipelotrichaceae;g__Erysipelotrichaceae	0.652174	0.347826	7.40713e-06	1.03346e-05
d__Bacteria;p__Firmicutes;c__Clostridia;o__Peptostreptococcales-Tissierellales;f__Peptostreptococcales-Tissierellales;g__Ezakiella	0.920904	0.079096	3.96932e-05	1.02824e-05
d__Bacteria;p__Actinobacteriota;c__Coriobacteriia;o__Coriobacteriales;__;__	0.98254	0.0174603	0.000146708	1.00627e-05
d__Bacteria;p__Firmicutes;c__Clostridia;o__Oscillospirales;f__Oscillospiraceae;g__Oscillospira	0.735849	0.264151	1.06596e-05	9.47912e-06
d__Bacteria;p__Firmicutes;c__Clostridia;o__Lachnospirales;f__Lachnospiraceae;g__Lachnospiraceae	0	1	0	9.2074e-06
d__Bacteria;p__Firmicutes;c__Clostridia;o__Lachnospirales;f__Lachnospiraceae;g__Lachnospiraceae_NK3A20_group	0.912162	0.0878378	2.83468e-05	9.02715e-06
d__Bacteria;p__Firmicutes;c__Clostridia;o__Clostridiales;f__Clostridiaceae;__	0.997853	0.00214676	0.00141693	8.60826e-06
d__Bacteria;p__Firmicutes;c__Negativicutes;o__Veillonellales-Selenomonadales;f__Veillonellaceae;g__Anaeroglobus	0.388889	0.611111	1.24378e-06	8.60081e-06
d__Bacteria;p__Firmicutes;c__Clostridia;o__uncultured;f__uncultured;g__uncultured	0	1	0	8.36864e-06
d__Eukaryota;p__Incertae_Sedis;c__Incertae_Sedis;o__Incertae_Sedis;f__Incertae_Sedis;g__Blastocystis	0	1	0	8.2591e-06
d__Bacteria;p__Firmicutes;c__Clostridia;o__Oscillospirales;f__Ruminococcaceae;g__Pygmaiobacter	0	1	0	7.81983e-06
d__Bacteria;p__Firmicutes;c__Sulfobacillia;o__Sulfobacillales;f__Sulfobacillaceae;g__Sulfobacillus	0	1	0	7.20312e-06
d__Bacteria;p__Firmicutes;c__Clostridia;o__Lachnospirales;f__Lachnospiraceae;g__Lactonifactor	0	1	0	6.90555e-06
d__Bacteria;p__Firmicutes;c__Clostridia;o__Peptostreptococcales-Tissierellales;f__Peptostreptococcales-Tissierellales;g__Finegoldia	0.987288	0.0127119	0.000165567	6.90555e-06
d__Bacteria;p__Firmicutes;c__Bacilli;o__Erysipelotrichales;f__Erysipelotrichaceae;g__Faecalibaculum	0	1	0	6.84865e-06
d__Bacteria;p__Actinobacteriota;c__Actinobacteria;o__Actinomycetales;f__Actinomycetaceae;g__Mobiluncus	0.94375	0.05625	3.9657e-05	6.61011e-06
d__Bacteria;p__Firmicutes;c__Clostridia;o__Oscillospirales;f__Ruminococcaceae;g__Anaerofilum	0.968127	0.0318725	5.59832e-05	6.50514e-06
d__Bacteria;p__Firmicutes;c__Clostridia;o__Oscillospirales;f__Oscillospiraceae;g__Pseudoflavonifractor	0.833333	0.166667	7.0453e-06	5.87566e-06
d__Bacteria;p__Proteobacteria;c__Gammaproteobacteria;o__Enterobacterales;f__Morganellaceae;g__Proteus	0.978593	0.0214067	9.76313e-05	5.47324e-06
d__Bacteria;p__Firmicutes;c__Clostridia;o__Peptostreptococcales-Tissierellales;f__Peptostreptococcales-Tissierellales;g__Parvimonas	0.968627	0.0313725	6.14025e-05	5.24776e-06
d__Bacteria;p__Firmicutes;c__Clostridia;o__Oscillospirales;f__Oscillospirales;g__Hydrogenoanaerobacterium	0	1	0	5.24324e-06
d__Bacteria;p__Acidobacteriota;c__Acidobacteriae;o__Acidobacteriales;f__Acidobacteriaceae_(Subgroup_1);g__uncultured	0	1	0	5.13697e-06
d__Bacteria;p__Firmicutes;c__Clostridia;o__Eubacteriales;f__Anaerofustaceae;g__Anaerofustis	0.969298	0.0307018	6.67997e-05	5.06567e-06
d__Bacteria;p__Firmicutes;c__Negativicutes;o__Veillonellales-Selenomonadales;f__Selenomonadaceae;__	0	1	0	4.90202e-06
d__Bacteria;p__Proteobacteria;c__Gammaproteobacteria;o__Gammaproteobacteria_Incertae_Sedis;f__Unknown_Family;g__Acidibacter	0	1	0	4.80151e-06
d__Bacteria;p__Actinobacteriota;c__Actinobacteria;o__Bifidobacteriales;f__Bifidobacteriaceae;g__Scardovia	0	1	0	4.27619e-06
d__Bacteria;p__Firmicutes;c__Bacilli;o__Erysipelotrichales;f__Erysipelotrichaceae;g__Allobaculum	0	1	0	3.95967e-06
d__Bacteria;p__Proteobacteria;c__Gammaproteobacteria;__;__;__	0.9375	0.0625	1.93252e-05	3.88966e-06
d__Bacteria;p__Firmicutes;c__Clostridia;o__Clostridia;f__Hungateiclostridiaceae;g__Ruminiclostridium	0.919355	0.0806452	2.05671e-05	3.66663e-06
d__Bacteria;p__Firmicutes;c__Clostridia;o__Clostridia;f__Hungateiclostridiaceae;__	0.972222	0.0277778	3.58823e-05	3.06913e-06
d__Bacteria;p__Firmicutes;c__Bacilli;o__Bacillales;f__Bacillaceae;g__Anoxybacillus	0	1	0	2.85771e-06
d__Bacteria;p__Firmicutes;c__Negativicutes;__;__;__	0	1	0	2.6824e-06
d__Bacteria;p__Firmicutes;c__Clostridia;o__Lachnospirales;f__Lachnospiraceae;g__Cellulosilyticum	0	1	0	2.62175e-06
d__Bacteria;p__Chloroflexi;c__Chloroflexia;o__Thermomicrobiales;f__Thermomicrobiaceae;g__Sphaerobacter	0	1	0	2.58365e-06
d__Bacteria;p__Firmicutes;c__Clostridia;o__Christensenellales;f__Christensenellaceae;g__Catabacter	0.933333	0.0666667	1.15267e-05	2.43576e-06
d__Bacteria;p__Actinobacteriota;c__Actinobacteria;o__Streptosporangiales;f__Streptosporangiaceae;g__Microbispora	0	1	0	2.35974e-06
d__Bacteria;p__Proteobacteria;c__Alphaproteobacteria;o__Rhizobiales;f__Pleomorphomonadaceae;g__Pleomorphomonas	0	1	0	2.35974e-06
d__Bacteria;p__Firmicutes;c__Bacilli;__;__;__	0.98008	0.0199203	8.41175e-05	2.35905e-06
d__Bacteria;p__Synergistota;c__Synergistia;o__Synergistales;f__Synergistaceae;g__Pyramidobacter	0	1	0	2.19998e-06
Unassigned;__;__;__;__;__	0.999138	0.000862069	0.00055078	2.02102e-06
d__Bacteria;p__Firmicutes;c__Clostridia;o__Peptostreptococcales-Tissierellales;__;__	0.994545	0.00545455	0.000168488	1.96631e-06
d__Bacteria;p__Acidobacteriota;c__Acidobacteriae;o__Bryobacterales;f__Bryobacteraceae;g__Bryobacter	0	1	0	1.77164e-06
d__Bacteria;p__Firmicutes;c__Clostridia;o__Lachnospirales;f__Lachnospiraceae;g__[Eubacterium]_fissicatena_group	0	1	0	1.64029e-06
d__Bacteria;p__Firmicutes;c__Bacilli;o__Alicyclobacillales;f__Alicyclobacillaceae;g__Alicyclobacillus	0	1	0	1.62668e-06
d__Bacteria;p__Actinobacteriota;c__Actinobacteria;o__Micrococcales;f__Microbacteriaceae;g__Microbacterium	0	1	0	1.54967e-06
d__Bacteria;p__Firmicutes;c__Clostridia;o__Peptostreptococcales-Tissierellales;f__Peptostreptococcales-Tissierellales;g__Murdochiella	0.985507	0.0144928	3.9053e-05	1.53457e-06
d__Bacteria;p__Chloroflexi;c__Chloroflexia;o__Thermobaculales;f__Thermobaculaceae;g__Thermobaculum	0	1	0	1.46891e-06
d__Bacteria;p__Firmicutes;c__Clostridia;o__Peptostreptococcales-Tissierellales;f__Peptostreptococcales-Tissierellales;g__Fenollaria	0.997257	0.00274348	0.000191834	1.46891e-06
d__Archaea;p__Thermoplasmatota;c__Thermoplasmata;o__Methanomassiliicoccales;f__Methanomassiliicoccaceae;g__Methanomassiliicoccus	0	1	0	1.46665e-06
d__Bacteria;p__Proteobacteria;c__Gammaproteobacteria;o__Salinisphaerales;f__Solimonadaceae;__	0	1	0	1.46665e-06
d__Bacteria;p__Actinobacteriota;c__Coriobacteriia;o__Coriobacteriales;f__Eggerthellaceae;g__Cryptobacterium	0	1	0	1.39519e-06
d__Bacteria;p__Proteobacteria;c__Gammaproteobacteria;o__Burkholderiales;f__Neisseriaceae;g__uncultured	0	1	0	1.39519e-06
d__Bacteria;p__Chloroflexi;c__Ktedonobacteria;o__Ktedonobacterales;f__Ktedonobacteraceae;g__Thermogemmatispora	0	1	0	1.38879e-06
d__Bacteria;p__Firmicutes;c__Bacilli;o__Erysipelotrichales;f__Erysipelotrichaceae;__	0.992565	0.00743494	6.74814e-05	1.36449e-06
d__Bacteria;p__Actinobacteriota;c__Thermoleophilia;o__Solirubrobacterales;f__67-14;g__67-14	0	1	0	1.33284e-06
d__Bacteria;p__Firmicutes;c__Clostridia;o__Oscillospirales;f__uncultured;g__uncultured	0.969231	0.0307692	1.57182e-05	1.20726e-06
d__Bacteria;p__Actinobacteriota;__;__;__;__	1	0	1.97817e-05	0
d__Bacteria;p__Actinobacteriota;c__Actinobacteria;__;__;__	1	0	3.08226e-05	0
d__Bacteria;p__Actinobacteriota;c__Actinobacteria;o__Actinomycetales;f__Actinomycetaceae;g__F0332	1	0	1.35565e-05	0
d__Bacteria;p__Actinobacteriota;c__Actinobacteria;o__Actinomycetales;f__Actinomycetaceae;g__Varibaculum	1	0	3.79601e-05	0
d__Bacteria;p__Actinobacteriota;c__Actinobacteria;o__Bifidobacteriales;f__Bifidobacteriaceae;__	1	0	2.31334e-06	0
d__Bacteria;p__Actinobacteriota;c__Actinobacteria;o__Bifidobacteriales;f__Bifidobacteriaceae;g__Alloscardovia	1	0	5.37621e-05	0
d__Bacteria;p__Actinobacteriota;c__Actinobacteria;o__Corynebacteriales;f__Corynebacteriaceae;__	1	0	1.27937e-05	0
d__Bacteria;p__Actinobacteriota;c__Actinobacteria;o__Propionibacteriales;f__Propionibacteriaceae;__	1	0	1.58702e-05	0
d__Bacteria;p__Actinobacteriota;c__Actinobacteria;o__Propionibacteriales;f__Propionibacteriaceae;g__Cutibacterium	1	0	2.4974e-06	0
d__Bacteria;p__Actinobacteriota;c__Actinobacteria;o__Propionibacteriales;f__Propionibacteriaceae;g__Propionibacterium	1	0	4.64992e-05	0
d__Bacteria;p__Actinobacteriota;c__Actinobacteria;o__Propionibacteriales;f__Propionibacteriaceae;g__Pseudopropionibacterium	1	0	5.49248e-06	0
d__Bacteria;p__Actinobacteriota;c__Coriobacteriia;o__Coriobacteriales;f__Atopobiaceae;__	1	0	0.000986042	0
d__Bacteria;p__Actinobacteriota;c__Coriobacteriia;o__Coriobacteriales;f__Atopobiaceae;g__Coriobacteriaceae_UCG-003	1	0	0.000230768	0
d__Bacteria;p__Actinobacteriota;c__Coriobacteriia;o__Coriobacteriales;f__Coriobacteriaceae;g__Enorma	1	0	0.000119621	0
d__Bacteria;p__Bacteroidota;c__Bacteroidia;o__Bacteroidales;f__Marinifilaceae;__	1	0	2.58302e-05	0
d__Bacteria;p__Bacteroidota;c__Bacteroidia;o__Bacteroidales;f__Marinifilaceae;g__Sanguibacteroides	1	0	6.09535e-06	0
d__Bacteria;p__Bacteroidota;c__Bacteroidia;o__Bacteroidales;f__Porphyromonadaceae;g__Porphyromonas	1	0	7.86909e-05	0
d__Bacteria;p__Bacteroidota;c__Bacteroidia;o__Bacteroidales;f__Tannerellaceae;__	1	0	0.000305682	0
d__Bacteria;p__Bacteroidota;c__Bacteroidia;o__Bacteroidales;f__Tannerellaceae;g__Macellibacteroides	1	0	6.2171e-05	0
d__Bacteria;p__Bacteroidota;c__Bacteroidia;o__Chitinophagales;f__Chitinophagaceae;g__Edaphobaculum	1	0	6.70693e-07	0
d__Bacteria;p__Bacteroidota;c__Bacteroidia;o__Flavobacteriales;f__Flavobacteriaceae;g__Flavobacterium	1	0	1.11782e-06	0
d__Bacteria;p__Bacteroidota;c__Bacteroidia;o__Sphingobacteriales;f__Sphingobacteriaceae;g__Pedobacter	1	0	8.94257e-07	0
d__Bacteria;p__Chloroflexi;c__Anaerolineae;o__Anaerolineales;f__Anaerolineaceae;g__Flexilinea	1	0	5.08912e-07	0
d__Bacteria;p__Desulfobacterota;c__Desulfovibrionia;o__Desulfovibrionales;f__Desulfovibrionaceae;__	1	0	3.71955e-05	0
d__Bacteria;p__Elusimicrobiota;c__Elusimicrobia;o__Elusimicrobiales;f__Elusimicrobiaceae;g__Elusimicrobium	1	0	1.14505e-05	0
d__Bacteria;p__Firmicutes;c__Bacilli;o__Bacillales;__;__	1	0	1.03169e-05	0
d__Bacteria;p__Firmicutes;c__Bacilli;o__Bacillales;f__Bacillaceae;__	1	0	8.82631e-07	0
d__Bacteria;p__Firmicutes;c__Bacilli;o__Bacillales;f__Bacillaceae;g__Bacillus	1	0	7.99084e-06	0
d__Bacteria;p__Firmicutes;c__Bacilli;o__Bacillales;f__Bacillaceae;g__Oceanobacillus	1	0	3.5458e-06	0
d__Bacteria;p__Firmicutes;c__Bacilli;o__Bacillales;f__Planococcaceae;g__Solibacillus	1	0	4.94353e-06	0
d__Bacteria;p__Firmicutes;c__Bacilli;o__Erysipelotrichales;__;__	1	0	2.81017e-06	0
d__Bacteria;p__Firmicutes;c__Bacilli;o__Erysipelotrichales;f__Erysipelatoclostridiaceae;__	1	0	4.54422e-05	0
d__Bacteria;p__Firmicutes;c__Bacilli;o__Erysipelotrichales;f__Erysipelatoclostridiaceae;g__Candidatus_Stoquefichus	1	0	6.81312e-06	0
d__Bacteria;p__Firmicutes;c__Bacilli;o__Erysipelotrichales;f__Erysipelatoclostridiaceae;g__Eggerthia	1	0	4.47128e-07	0
d__Bacteria;p__Firmicutes;c__Bacilli;o__Erysipelotrichales;f__Erysipelatoclostridiaceae;g__Erysipelatoclostridiaceae	1	0	7.22841e-06	0
d__Bacteria;p__Firmicutes;c__Bacilli;o__Erysipelotrichales;f__Erysipelotrichaceae;g__Bulleidia	1	0	5.39554e-07	0
d__Bacteria;p__Firmicutes;c__Bacilli;o__Erysipelotrichales;f__Erysipelotrichaceae;g__Faecalicoccus	1	0	3.29717e-05	0
d__Bacteria;p__Firmicutes;c__Bacilli;o__Lactobacillales;f__Carnobacteriaceae;g__Carnobacterium	1	0	5.9846e-07	0
d__Bacteria;p__Firmicutes;c__Bacilli;o__Lactobacillales;f__Carnobacteriaceae;g__Granulicatella	1	0	0.000479153	0
d__Bacteria;p__Firmicutes;c__Bacilli;o__Lactobacillales;f__Enterococcaceae;__	1	0	0.000192734	0
d__Bacteria;p__Firmicutes;c__Bacilli;o__Staphylococcales;f__Staphylococcaceae;g__Staphylococcus	1	0	8.79839e-05	0
d__Bacteria;p__Firmicutes;c__Clostridia;o__Christensenellales;f__Christensenellaceae;g__Christensenellaceae	1	0	1.22681e-05	0
d__Bacteria;p__Firmicutes;c__Clostridia;o__Eubacteriales;f__Eubacteriaceae;g__Pseudoramibacter	1	0	1.11789e-06	0
d__Bacteria;p__Firmicutes;c__Clostridia;o__Lachnospirales;__;__	1	0	2.31118e-05	0
d__Bacteria;p__Firmicutes;c__Clostridia;o__Lachnospirales;f__Lachnospiraceae;g__ASF356	1	0	4.10965e-05	0
d__Bacteria;p__Firmicutes;c__Clostridia;o__Lachnospirales;f__Lachnospiraceae;g__GCA-900066755	1	0	1.00169e-05	0
d__Bacteria;p__Firmicutes;c__Clostridia;o__Oscillospirales;f__Butyricicoccaceae;g__UCG-008	1	0	6.2221e-06	0
d__Bacteria;p__Firmicutes;c__Clostridia;o__Oscillospirales;f__Butyricicoccaceae;g__uncultured	1	0	0.000186035	0
d__Bacteria;p__Firmicutes;c__Clostridia;o__Oscillospirales;f__Ethanoligenenaceae;g__Acetanaerobacterium	1	0	6.01504e-06	0
d__Bacteria;p__Firmicutes;c__Clostridia;o__Oscillospirales;f__Oscillospiraceae;g__V9D2013_group	1	0	2.24928e-06	0
d__Bacteria;p__Firmicutes;c__Clostridia;o__Oscillospirales;f__Ruminococcaceae;g__Caproiciproducens	1	0	7.4016e-06	0
d__Bacteria;p__Firmicutes;c__Clostridia;o__Peptococcales;f__Peptococcaceae;__	1	0	3.5172e-05	0
d__Bacteria;p__Firmicutes;c__Clostridia;o__Peptostreptococcales-Tissierellales;f__Anaerovoracaceae;g__[Eubacterium]_saphenum_group	1	0	1.80627e-06	0
d__Bacteria;p__Firmicutes;c__Clostridia;o__Peptostreptococcales-Tissierellales;f__Anaerovoracaceae;g__S5-A14a	1	0	2.06412e-05	0
d__Bacteria;p__Firmicutes;c__Clostridia;o__Peptostreptococcales-Tissierellales;f__Peptostreptococcaceae;g__Peptostreptococcus	1	0	9.81749e-05	0
d__Bacteria;p__Firmicutes;c__Clostridia;o__Peptostreptococcales-Tissierellales;f__Peptostreptococcales-Tissierellales;g__Anaerococcus	1	0	9.39038e-05	0
d__Bacteria;p__Firmicutes;c__Clostridia;o__Peptostreptococcales-Tissierellales;f__Peptostreptococcales-Tissierellales;g__W5053	1	0	6.17955e-06	0
d__Bacteria;p__Firmicutes;c__Negativicutes;o__Veillonellales-Selenomonadales;f__Selenomonadaceae;g__Selenomonas	1	0	1.06483e-06	0
d__Bacteria;p__Firmicutes;c__Negativicutes;o__Veillonellales-Selenomonadales;f__Veillonellaceae;__	1	0	2.53937e-05	0
d__Bacteria;p__Firmicutes;c__Negativicutes;o__Veillonellales-Selenomonadales;f__Veillonellaceae;g__Negativicoccus	1	0	5.6232e-07	0
d__Bacteria;p__Patescibacteria;c__Saccharimonadia;o__Saccharimonadales;__;__	1	0	8.40074e-06	0
d__Bacteria;p__Patescibacteria;c__Saccharimonadia;o__Saccharimonadales;f__Saccharimonadaceae;__	1	0	0.000105674	0
d__Bacteria;p__Patescibacteria;c__Saccharimonadia;o__Saccharimonadales;f__Saccharimonadaceae;g__Saccharimonadaceae	1	0	2.7442e-05	0
d__Bacteria;p__Patescibacteria;c__Saccharimonadia;o__Saccharimonadales;f__Saccharimonadaceae;g__TM7x	1	0	0.00010395	0
d__Bacteria;p__Patescibacteria;c__Saccharimonadia;o__Saccharimonadales;f__Saccharimonadales;g__Saccharimonadales	1	0	3.05374e-05	0
d__Bacteria;p__Proteobacteria;c__Alphaproteobacteria;o__Dongiales;f__Dongiaceae;g__Dongia	1	0	1.11782e-06	0
d__Bacteria;p__Proteobacteria;c__Alphaproteobacteria;o__Rhizobiales;f__Beijerinckiaceae;g__Methylobacterium-Methylorubrum	1	0	4.0913e-06	0
d__Bacteria;p__Proteobacteria;c__Alphaproteobacteria;o__Rhizobiales;f__Hyphomicrobiaceae;g__Hyphomicrobium	1	0	1.67981e-06	0
d__Bacteria;p__Proteobacteria;c__Gammaproteobacteria;o__Burkholderiales;f__Comamonadaceae;g__Comamonas	1	0	0.00065663	0
d__Bacteria;p__Proteobacteria;c__Gammaproteobacteria;o__Burkholderiales;f__Neisseriaceae;g__Eikenella	1	0	1.37485e-06	0
d__Bacteria;p__Proteobacteria;c__Gammaproteobacteria;o__Burkholderiales;f__Neisseriaceae;g__Neisseria	1	0	4.03967e-07	0
d__Bacteria;p__Proteobacteria;c__Gammaproteobacteria;o__Burkholderiales;f__Oxalobacteraceae;g__Oxalobacter	1	0	1.84716e-05	0
d__Bacteria;p__Proteobacteria;c__Gammaproteobacteria;o__Cardiobacteriales;f__Cardiobacteriaceae;g__Cardiobacterium	1	0	9.03893e-07	0
d__Bacteria;p__Proteobacteria;c__Gammaproteobacteria;o__Enterobacterales;f__Enterobacteriaceae;g__Klebsiella	1	0	0.00021157	0
d__Bacteria;p__Proteobacteria;c__Gammaproteobacteria;o__Enterobacterales;f__Morganellaceae;g__Morganella	1	0	1.56175e-05	0
d__Bacteria;p__Proteobacteria;c__Gammaproteobacteria;o__Enterobacterales;f__Morganellaceae;g__Providencia	1	0	6.54249e-06	0
d__Bacteria;p__Proteobacteria;c__Gammaproteobacteria;o__Pasteurellales;f__Pasteurellaceae;g__Actinobacillus	1	0	7.63368e-07	0
d__Bacteria;p__Proteobacteria;c__Gammaproteobacteria;o__Pasteurellales;f__Pasteurellaceae;g__Aggregatibacter	1	0	7.94988e-07	0
d__Bacteria;p__Proteobacteria;c__Gammaproteobacteria;o__Pseudomonadales;f__Moraxellaceae;g__Acinetobacter	1	0	1.11782e-06	0
d__Bacteria;p__Proteobacteria;c__Gammaproteobacteria;o__Pseudomonadales;f__Pseudomonadaceae;g__Pseudomonas	1	0	1.06103e-05	0
d__Bacteria;p__Proteobacteria;c__Gammaproteobacteria;o__Xanthomonadales;f__Xanthomonadaceae;__	1	0	4.47128e-07	0
d__Bacteria;p__Synergistota;c__Synergistia;o__Synergistales;f__Synergistaceae;g__Jonquetella	1	0	3.82544e-06	0

## Sheet: Supplementary Table 3
Patient #	Viral load in stools (Log10 copies/µl)	Viral load in nasopharyngeal swab (Log10 copies/µl)
27	Not Detected	Not Detected
28	-2.1	Not Detected
29	-1.15	Not Detected
30	-0.8	Not Detected
31	-0.59	Not Detected
32	-0.45	Not Detected
33	-0.15	Not Detected
34	0.02	Not Detected
35	0.42	Not Detected
36	0.56	Not Detected
37	0.61	Not Detected
38	0.75	Not Detected
39	0.93	Not Detected
40	1.69	Not Detected
41	2.05	Not Detected
42	2.09	Not Detected
43	3.3	Not Detected
44	3.48	Not Detected
45	0.84	-1.82
46	-1.33	-1.68
47	Not Detected	-1.48
48	1.33	-1.43
49	Not Detected	-1.12
50	Not Detected	-0.61
51	Not Detected	-0.45
52	Not Detected	-0.44
53	1.7	-0.35
54	-0.01	-0.21
55	1.14	0.05
56	-0.88	0.2
57	-1.64	0.31
58	0.17	0.68
59	0.66	0.82
60	-0.24	0.94
61	Not Detected	0.96
62	1.82	1.79
63	1.08	1.8
64	-0.55	1.81
65	-1.04	1.81
66	Not Detected	2.04
67	0.46	2.23
68	Not Detected	2.38
69	Not Detected	2.88
70	Not Detected	3.02
71	2.46	3.34
72	Not Detected	3.55
73	-0.4	3.6
74	Not Detected	3.6
75	Not Detected	3.64
76	Not Detected	3.69
77	Not Detected	3.73
78	1.38	4.01
79	3.08	4.04
80	Not Detected	4.15
81	Not Detected	4.6
82	2.09	4.66
83	3.64	4.83
84	Not Detected	4.87
85	0.1	4.88
86	Not Detected	5.25
Viral load Mean	0.31	0.94
Variance	1.05	3.14
P-value

## Sheet: Supplementary Table 4
	t	Sig. (2-tailed)
d__Bacteria;p__Actinobacteriota;c__Actinobacteria;o__Bifidobacteriales;f__Bifidobacteriaceae;g__Bifidobacterium	0.858	0.396
d__Bacteria;p__Bacteroidota;c__Bacteroidia;o__Bacteroidales;f__Bacteroidaceae;g__Bacteroides	1.282	0.207
d__Bacteria;p__Bacteroidota;c__Bacteroidia;o__Bacteroidales;f__Muribaculaceae;g__Muribaculaceae	-0.203	0.84
d__Bacteria;p__Bacteroidota;c__Bacteroidia;o__Bacteroidales;f__Prevotellaceae;g__Prevotella	-0.922	0.362
d__Bacteria;p__Firmicutes;c__Bacilli;o__Erysipelotrichales;f__Erysipelatoclostridiaceae;g__Erysipelotrichaceae_UCG-003	0.162	0.872
d__Bacteria;p__Firmicutes;c__Bacilli;o__Lactobacillales;f__Enterococcaceae;g__Enterococcus	-1.064	0.294
d__Bacteria;p__Firmicutes;c__Bacilli;o__Lactobacillales;f__Streptococcaceae;g__Streptococcus	0.302	0.764
d__Bacteria;p__Firmicutes;c__Clostridia;o__Christensenellales;f__Christensenellaceae;g__Christensenellaceae_R-7_group	-0.79	0.434
d__Bacteria;p__Firmicutes;c__Clostridia;o__Clostridiales;f__Clostridiaceae;g__Clostridium_sensu_stricto_1	0.976	0.335
d__Bacteria;p__Firmicutes;c__Clostridia;o__Lachnospirales;f__Lachnospiraceae;__	-0.787	0.436
d__Bacteria;p__Firmicutes;c__Clostridia;o__Lachnospirales;f__Lachnospiraceae;g__Agathobacter	0.849	0.401
d__Bacteria;p__Firmicutes;c__Clostridia;o__Lachnospirales;f__Lachnospiraceae;g__Anaerostipes	1.342	0.187
d__Bacteria;p__Firmicutes;c__Clostridia;o__Lachnospirales;f__Lachnospiraceae;g__Blautia	-0.881	0.384
d__Bacteria;p__Firmicutes;c__Clostridia;o__Lachnospirales;f__Lachnospiraceae;g__Coprococcus	0.949	0.349
d__Bacteria;p__Firmicutes;c__Clostridia;o__Lachnospirales;f__Lachnospiraceae;g__Dorea	0.895	0.376
d__Bacteria;p__Firmicutes;c__Clostridia;o__Lachnospirales;f__Lachnospiraceae;g__Fusicatenibacter	1.374	0.177
d__Bacteria;p__Firmicutes;c__Clostridia;o__Lachnospirales;f__Lachnospiraceae;g__Lachnoclostridium	0.822	0.416
d__Bacteria;p__Firmicutes;c__Clostridia;o__Lachnospirales;f__Lachnospiraceae;g__Roseburia	1.063	0.294
d__Bacteria;p__Firmicutes;c__Clostridia;o__Lachnospirales;f__Lachnospiraceae;g__[Eubacterium]_hallii_group	1.385	0.174
d__Bacteria;p__Firmicutes;c__Clostridia;o__Monoglobales;f__Monoglobaceae;g__Monoglobus	-0.912	0.367
d__Bacteria;p__Firmicutes;c__Clostridia;o__Oscillospirales;f__Butyricicoccaceae;g__Butyricicoccus	-0.009	0.993
d__Bacteria;p__Firmicutes;c__Clostridia;o__Oscillospirales;f__Oscillospiraceae;__	0.592	0.557
d__Bacteria;p__Firmicutes;c__Clostridia;o__Oscillospirales;f__Oscillospiraceae;g__UCG-002	0.344	0.733
d__Bacteria;p__Firmicutes;c__Clostridia;o__Oscillospirales;f__Oscillospiraceae;g__UCG-005	0.542	0.591
d__Bacteria;p__Firmicutes;c__Clostridia;o__Oscillospirales;f__Ruminococcaceae;g__Faecalibacterium	-0.334	0.74
d__Bacteria;p__Firmicutes;c__Clostridia;o__Oscillospirales;f__Ruminococcaceae;g__Incertae_Sedis	-0.757	0.454
d__Bacteria;p__Firmicutes;c__Clostridia;o__Oscillospirales;f__Ruminococcaceae;g__uncultured	0.75	0.458
d__Bacteria;p__Firmicutes;c__Clostridia;o__Peptostreptococcales-Tissierellales;f__Peptostreptococcaceae;__	-1.333	0.19
d__Bacteria;p__Firmicutes;c__Clostridia;o__Peptostreptococcales-Tissierellales;f__Peptostreptococcaceae;g__Romboutsia	0.777	0.442
d__Bacteria;p__Firmicutes;c__Negativicutes;o__Veillonellales-Selenomonadales;f__Veillonellaceae;g__Megasphaera	0.739	0.465
d__Bacteria;p__Proteobacteria;c__Gammaproteobacteria;o__Burkholderiales;f__Sutterellaceae;g__Sutterella	0.942	0.352

## Sheet: Supplementary Table 5
	Pathway	baseMean	log2FoldChange	lfcSE	stat	pvalue	padj
Fatty Acids and Lipids Biosynthesis and Degradation,	Bile secretion	36.0415	-2.44447	0.687098	-3.55768	0.000374147	0.000688212
Fatty Acids and Lipids Biosynthesis and Degradation,	Fatty acid elongation in mitochondria	428.825	-1.46302	0.646401	-2.26333	0.0236156	0.0316549
Fatty Acids and Lipids Biosynthesis and Degradation,	Ether lipid metabolism	657.137	0.834203	0.134919	6.18301	6.29e-10	2.52e-09
Fatty Acids and Lipids Biosynthesis and Degradation,	Steroid biosynthesis	1295.91	-1.47731	0.586824	-2.51746	0.0118205	0.0165487
Fatty Acids and Lipids Biosynthesis and Degradation,	Flavone and flavonol biosynthesis	1872.73	-0.444355	0.117393	-3.7852	0.000153586	0.000297721
Fatty Acids and Lipids Biosynthesis and Degradation,	Steroid hormone biosynthesis	6709.53	-1.24712	0.219331	-5.68604	1.3e-08	4.15e-08
Fatty Acids and Lipids Biosynthesis and Degradation,	Bisphenol degradation	29292.2	0.165785	0.0380315	4.35915	1.31e-05	2.89e-05
Fatty Acids and Lipids Biosynthesis and Degradation,	Biosynthesis of unsaturated fatty acids	45855.9	-0.185908	0.0558399	-3.3293	0.000870652	0.00149255
Fatty Acids and Lipids Biosynthesis and Degradation,	Fatty acid metabolism	80306.2	-0.112733	0.0362541	-3.10951	0.00187395	0.00302715
Fatty Acids and Lipids Biosynthesis and Degradation,	Sphingolipid metabolism	85042.2	-0.22653	0.0489988	-4.62318	3.78e-06	8.9e-06
Fatty Acids and Lipids Biosynthesis and Degradation,	Glycerolipid metabolism	145910	0.159668	0.0219195	7.28428	3.23e-13	2.47e-12
Fatty Acids and Lipids Biosynthesis and Degradation,	Fatty acid biosynthesis	175276	0.0684685	0.0137972	4.96249	6.96e-07	1.85e-06
Fatty Acids and Lipids Biosynthesis and Degradation,	Glycerophospholipid metabolism	204955	0.111268	0.0151583	7.34041	2.13e-13	1.79e-12
Fatty Acids and Lipids Biosynthesis and Degradation,	Butanoate metabolism	212452	-0.0528752	0.020269	-2.60867	0.00908958	0.0128684
Carbohydrates Metabolism and Degradation	Various types of N-glycan biosynthesis	42.4277	-2.50133	0.505417	-4.94904	7.46e-07	1.94e-06
Carbohydrates Metabolism and Degradation	Caffeine metabolism	429.317	-1.30386	0.620053	-2.10282	0.0354817	0.0468136
Carbohydrates Metabolism and Degradation	Carbohydrate digestion and absorption	4184.46	-0.915379	0.141824	-6.45435	1.09e-10	5.27e-10
Carbohydrates Metabolism and Degradation	Glycan biosynthesis and metabolism	7466.08	-1.02081	0.132579	-7.69967	1.36e-14	1.56e-13
Carbohydrates Metabolism and Degradation	N-Glycan biosynthesis	7993.23	-0.517926	0.078075	-6.6337	3.27e-11	1.76e-10
Carbohydrates Metabolism and Degradation	Synthesis and degradation of ketone bodies	9430.52	0.305355	0.072041	4.23863	2.25e-05	4.72e-05
Carbohydrates Metabolism and Degradation	Zeatin biosynthesis	18407.4	-0.187187	0.0379191	-4.93648	7.95e-07	2.05e-06
Carbohydrates Metabolism and Degradation	Glycosaminoglycan degradation	23497.6	-0.919062	0.140231	-6.55391	5.61e-11	2.88e-10
Carbohydrates Metabolism and Degradation	Glutathione metabolism	62276.4	-0.381677	0.0436144	-8.75117	2.11e-18	5.32e-17
Carbohydrates Metabolism and Degradation	Other glycan degradation	106121	-0.319335	0.0583315	-5.47448	4.39e-08	1.3e-07
Carbohydrates Metabolism and Degradation	Glycosyltransferases	113953	-0.232277	0.031609	-7.34844	2.01e-13	1.74e-12
Carbohydrates Metabolism and Degradation	Carbon fixation in photosynthetic organisms	237909	-0.0359329	0.010277	-3.49643	0.000471524	0.000861045
Carbohydrates Metabolism and Degradation	Pentose phosphate pathway	331695	0.063539	0.0117771	5.39511	6.85e-08	1.98e-07
Carbohydrates Metabolism and Degradation	Carbon fixation pathways in prokaryotes	343025	-0.131345	0.0148963	-8.81733	1.17e-18	3.28e-17
Carbohydrates Metabolism and Degradation	Fructose and mannose metabolism	380068	0.0757494	0.0187952	4.03025	5.57e-05	0.000111433
Carbohydrates Metabolism and Degradation	Peptidases	686761	-0.0432317	0.010052	-4.30081	1.7e-05	3.63e-05
Amino Acids and Proteins Metabolism and Degradation	alpha-Linolenic acid metabolism	906.365	-0.803521	0.301157	-2.66812	0.0076278	0.010984
Amino Acids and Proteins Metabolism and Degradation	Protein digestion and absorption	5970.45	-1.38506	0.193012	-7.17602	7.18e-13	4.64e-12
Amino Acids and Proteins Metabolism and Degradation	Lipoic acid metabolism	6987.59	-0.925525	0.13236	-6.99246	2.7e-12	1.62e-11
Amino Acids and Proteins Metabolism and Degradation	Arachidonic acid metabolism	7400.86	-1.31018	0.166503	-7.86883	3.58e-15	5.01e-14
Amino Acids and Proteins Metabolism and Degradation	Biosynthesis of siderophore group nonribosomal peptides	7517.91	-0.827221	0.144707	-5.71653	1.09e-08	3.56e-08
Amino Acids and Proteins Metabolism and Degradation	Glycosphingolipid biosynthesis - ganglio series	15061.9	-1.06646	0.155875	-6.84172	7.82e-12	4.48e-11
Amino Acids and Proteins Metabolism and Degradation	Alzheimer's disease	17177.5	-0.10214	0.0163631	-6.24211	4.32e-10	1.91e-09
Amino Acids and Proteins Metabolism and Degradation	Protein processing in endoplasmic reticulum	21465.8	-0.349672	0.0433587	-8.06463	7.35e-16	1.23e-14
Amino Acids and Proteins Metabolism and Degradation	Linoleic acid metabolism	24966.5	0.200643	0.040406	4.96567	6.85e-07	1.84e-06
Amino Acids and Proteins Metabolism and Degradation	Inositol phosphate metabolism	32916.8	-0.275836	0.0463239	-5.95451	2.61e-09	9.53e-09
Amino Acids and Proteins Metabolism and Degradation	D-Alanine metabolism	36443	-0.0566884	0.0204433	-2.77295	0.005555	0.00813872
Amino Acids and Proteins Metabolism and Degradation	Aminobenzoate degradation	36857.6	-0.324515	0.0589462	-5.50527	3.69e-08	1.12e-07
Amino Acids and Proteins Metabolism and Degradation	Taurine and hypotaurine metabolism	37566.1	-0.168559	0.0224288	-7.5153	5.68e-14	5.5e-13
Amino Acids and Proteins Metabolism and Degradation	Ascorbate and aldarate metabolism	38306	-0.190496	0.071974	-2.64674	0.00812724	0.0116367
Amino Acids and Proteins Metabolism and Degradation	Tropane, piperidine and pyridine alkaloid biosynthesis	40213.5	-0.155829	0.0184256	-8.45718	2.74e-17	5.75e-16
Amino Acids and Proteins Metabolism and Degradation	Glycosphingolipid biosynthesis - globo series	40431	-0.416899	0.0582348	-7.15893	8.13e-13	5e-12
Amino Acids and Proteins Metabolism and Degradation	Tryptophan metabolism	44992.7	-0.182667	0.0628129	-2.90812	0.00363612	0.00558721
Amino Acids and Proteins Metabolism and Degradation	D-Glutamine and D-glutamate metabolism	51413.1	-0.0708976	0.0132074	-5.36801	7.96e-08	2.25e-07
Amino Acids and Proteins Metabolism and Degradation	Lipid metabolism	54681.2	0.151095	0.0243499	6.20516	5.46e-10	2.31e-09
Amino Acids and Proteins Metabolism and Degradation	Lipopolysaccharide biosynthesis	55991.3	-1.30948	0.179973	-7.27598	3.44e-13	2.53e-12
Amino Acids and Proteins Metabolism and Degradation	Valine, leucine and isoleucine degradation	65124.6	-0.278657	0.0515658	-5.40391	6.52e-08	1.91e-07
Amino Acids and Proteins Metabolism and Degradation	Lipopolysaccharide biosynthesis proteins	90384.1	-0.923524	0.118892	-7.76778	7.99e-15	1.01e-13
Amino Acids and Proteins Metabolism and Degradation	Cyanoamino acid metabolism	106047	-0.0779978	0.028024	-2.78325	0.00538166	0.00793087
Amino Acids and Proteins Metabolism and Degradation	Protein kinases	111876	0.075218	0.0307009	2.45003	0.0142845	0.0195636
Amino Acids and Proteins Metabolism and Degradation	Tyrosine metabolism	119158	-0.105908	0.0168071	-6.30134	2.95e-10	1.33e-09
Amino Acids and Proteins Metabolism and Degradation	Nucleotide excision repair	143437	-0.0592784	0.0179841	-3.29616	0.000980167	0.00166893
Amino Acids and Proteins Metabolism and Degradation	Lipid biosynthesis proteins	203752	-0.0499391	0.0145381	-3.43504	0.00059246	0.00104405
Amino Acids and Proteins Metabolism and Degradation	Histidine metabolism	225608	0.0544498	0.0159874	3.40579	0.000659723	0.00115452
Amino Acids and Proteins Metabolism and Degradation	Protein folding and associated processing	230183	-0.118754	0.0199636	-5.94851	2.71e-09	9.74e-09
Amino Acids and Proteins Metabolism and Degradation	Nitrogen metabolism	252709	-0.104707	0.0146262	-7.15888	8.13e-13	5e-12
Amino Acids and Proteins Metabolism and Degradation	Valine, leucine and isoleucine biosynthesis	285450	0.0914172	0.0191236	4.78035	1.75e-06	4.41e-06
Amino Acids and Proteins Metabolism and Degradation	Glycine, serine and threonine metabolism	297544	-0.0483873	0.00898568	-5.38494	7.25e-08	2.08e-07
Amino Acids and Proteins Metabolism and Degradation	Lysine biosynthesis	324374	0.110586	0.012662	8.73372	2.46e-18	5.65e-17
Amino Acids and Proteins Metabolism and Degradation	Cysteine and methionine metabolism	346375	-0.0521252	0.0099166	-5.25636	1.47e-07	4.07e-07
Amino Acids and Proteins Metabolism and Degradation	Pyruvate metabolism	380610	0.0500491	0.0166433	3.00717	0.00263695	0.00415319
Amino Acids and Proteins Metabolism and Degradation	Alanine, aspartate and glutamate metabolism	395139	-0.0404186	0.0103086	-3.92087	8.82e-05	0.0001737
Amino Acids and Proteins Metabolism and Degradation	Arginine and proline metabolism	460334	0.0404771	0.0130928	3.09155	0.00199116	0.00319601
Amino Acids and Proteins Metabolism and Degradation	Amino acid related enzymes	538217	-0.0349028	0.0115688	-3.01697	0.00255312	0.00404645
Amino Acids and Proteins Metabolism and Degradation	Amino sugar and nucleotide sugar metabolism	540722	-0.0578114	0.0117395	-4.92452	8.46e-07	2.15e-06
Amino Acids and Proteins Metabolism and Degradation	Pyrimidine metabolism	652338	-0.0452965	0.0173622	-2.60891	0.00908303	0.0128684
Amino Acids and Proteins Metabolism and Degradation	Purine metabolism	801142	-0.0696043	0.0122472	-5.68327	1.32e-08	4.16e-08
Alcohols Metabolism and Degradation	1,1,1-Trichloro-2,2-bis(4-chlorophenyl)ethane (DDT) degradation	64.9342	-2.62381	0.403821	-6.49746	8.17e-11	4.12e-10
Alcohols Metabolism and Degradation	Chlorocyclohexane and chlorobenzene degradation	5619.47	-0.233132	0.106681	-2.1853	0.0288665	0.0382861
Alcohols Metabolism and Degradation	Geraniol degradation	10422.9	-0.988808	0.170605	-5.79588	6.8e-09	2.38e-08
Alcohols Metabolism and Degradation	Ethylbenzene degradation	10567.4	-0.488452	0.0678018	-7.20412	5.84e-13	3.98e-12
Alcohols Metabolism and Degradation	Isoquinoline alkaloid biosynthesis	19289.1	-0.34024	0.0413481	-8.22869	1.89e-16	3.67e-15
Alcohols Metabolism and Degradation	Limonene and pinene degradation	25425.4	-0.279759	0.0607288	-4.60669	4.09e-06	9.46e-06
Alcohols Metabolism and Degradation	Toluene degradation	29519.2	-0.639012	0.0686565	-9.30737	1.31e-20	5.5e-19
Alcohols Metabolism and Degradation	Nitrotoluene degradation	35457.1	0.324898	0.0524416	6.19543	5.81e-10	2.36e-09
Alcohols Metabolism and Degradation	Polycyclic aromatic hydrocarbon degradation	42435.8	0.0678045	0.0214135	3.16644	0.00154317	0.00250889
Alcohols Metabolism and Degradation	Naphthalene degradation	45497.9	-0.227109	0.0334214	-6.79531	1.08e-11	5.92e-11
Alcohols Metabolism and Degradation	Phenylalanine metabolism	62008.1	-0.159228	0.0391698	-4.06506	4.8e-05	9.68e-05
Alcohols Metabolism and Degradation	Chloroalkane and chloroalkene degradation	71645.9	0.100474	0.0336641	2.98461	0.00283939	0.00438973
Alcohols Metabolism and Degradation	C5-Branched dibasic acid metabolism	126002	0.0907558	0.0209041	4.34152	1.41e-05	3.1e-05
Alcohols Metabolism and Degradation	Nicotinate and nicotinamide metabolism	153120	-0.0513515	0.0215204	-2.38618	0.0170243	0.0231898
Alcohols Metabolism and Degradation	Pantothenate and CoA biosynthesis	237444	0.03727	0.00858767	4.33994	1.43e-05	3.1e-05
Alcohols Metabolism and Degradation	Phenylalanine, tyrosine and tryptophan biosynthesis	317210	0.0626028	0.0100985	6.1992	5.68e-10	2.34e-09
Alcohols Metabolism and Degradation	Porphyrin and chlorophyll metabolism	362300	0.242632	0.0247504	9.80318	1.09e-22	6.87e-21
Alcohols Metabolism and Degradation	Methane metabolism	482136	0.105355	0.0177986	5.91926	3.23e-09	1.15e-08
Xenobiotic Metabolism	Fluorobenzoate degradation	1528.81	-1.48019	0.413647	-3.57838	0.000345732	0.000640621
Xenobiotic Metabolism	Caprolactam degradation	6758.27	-0.644087	0.195598	-3.2929	0.000991583	0.00167704
Xenobiotic Metabolism	Metabolism of xenobiotics by cytochrome P450	7227.87	-0.746057	0.123988	-6.01715	1.78e-09	6.68e-09
Xenobiotic Metabolism	Drug metabolism - cytochrome P450	7725.95	-0.7899	0.131179	-6.02152	1.73e-09	6.6e-09
Xenobiotic Metabolism	Penicillin and cephalosporin biosynthesis	8679.25	-0.399378	0.0936804	-4.2632	2.02e-05	4.27e-05
Xenobiotic Metabolism	beta-Lactam resistance	12187.7	0.271825	0.0653051	4.16238	3.15e-05	6.56e-05
Xenobiotic Metabolism	Xylene degradation	22999.9	0.178134	0.054812	3.24992	0.00115439	0.00191386
Xenobiotic Metabolism	Biosynthesis of vancomycin group antibiotics	23792	-0.184698	0.0268846	-6.87004	6.42e-12	3.76e-11
Xenobiotic Metabolism	Biosynthesis of ansamycins	44576.7	0.0946567	0.0271934	3.48087	0.000499785	0.000906085
Xenobiotic Metabolism	Tetracycline biosynthesis	58253.2	0.337477	0.0440854	7.65508	1.93e-14	2.12e-13
Xenobiotic Metabolism	Drug metabolism - other enzymes	112466	-0.0681272	0.0227029	-3.00082	0.00269255	0.00421443
Xenobiotic Metabolism	Streptomycin biosynthesis	119541	-0.103939	0.0195506	-5.31642	1.06e-07	2.96e-07
Xenobiotic Metabolism	Bacterial chemotaxis	131013	0.277838	0.0544683	5.10091	3.38e-07	9.26e-07
Xenobiotic Metabolism	Selenocompound metabolism	139316	-0.0618954	0.00801459	-7.72284	1.14e-14	1.37e-13
Xenobiotic Metabolism	Bacterial secretion system	204603	-0.183904	0.0296418	-6.20419	5.5e-10	2.31e-09
Xenobiotic Metabolism	Secretion system	384067	-0.114569	0.0330937	-3.46194	0.000536298	0.00095849
Vitamin Metabolism and Degradation	Mineral absorption	2010.54	-1.30928	0.212592	-6.15863	7.34e-10	2.89e-09
Vitamin Metabolism and Degradation	Retinol metabolism	8059.98	-0.900934	0.0854394	-10.5447	5.37e-26	1.35e-23
Vitamin Metabolism and Degradation	Metabolism of cofactors and vitamins	40801.7	-0.146687	0.0447409	-3.2786	0.00104324	0.00175265
Vitamin Metabolism and Degradation	Novobiocin biosynthesis	48292.4	-0.0316892	0.0109056	-2.90577	0.00366348	0.00559513
Vitamin Metabolism and Degradation	Vitamin B6 metabolism	68034.6	-0.182809	0.0239424	-7.63536	2.25e-14	2.36e-13
Vitamin Metabolism and Degradation	Riboflavin metabolism	81640.9	-0.149147	0.0294245	-5.06879	4e-07	1.08e-06
Vitamin Metabolism and Degradation	Folate biosynthesis	138705	-0.150704	0.0233293	-6.45988	1.05e-10	5.18e-10
Vitamin Metabolism and Degradation	Thiamine metabolism	193816	0.0412968	0.0105316	3.92124	8.81e-05	0.0001737
Vitamin Metabolism and Degradation	One carbon pool by folate	223828	-0.102045	0.0221239	-4.61242	3.98e-06	9.29e-06
Other	Cardiac muscle contraction	18.4177	-1.92098	0.502439	-3.8233	0.000131675	0.000257226
Other	Parkinson's disease	23.4203	-1.7003	0.493864	-3.44285	0.000575615	0.00102151
Other	Pathogenic Escherichia coli infection	24.7651	3.80563	0.811602	4.68903	2.74e-06	6.65e-06
Other	Hepatitis C	35.4115	-2.79552	0.97495	-2.86734	0.00413935	0.00617229
Other	Measles	35.4115	-2.79552	0.97495	-2.86734	0.00413935	0.00617229
Other	mTOR signaling pathway	35.4115	-2.79552	0.97495	-2.86734	0.00413935	0.00617229
Other	Cell cycle	35.4144	-2.79487	0.974098	-2.86919	0.00411519	0.00617229
Other	Vibrio cholerae infection	37.3866	-2.77801	0.748969	-3.70912	0.000207981	0.000397055
Other	Influenza A	40.4033	-2.38611	0.656355	-3.63539	0.000277558	0.0005259
Other	mRNA surveillance pathway	70.8479	-2.79943	1.01611	-2.75504	0.00586852	0.00854836
Other	Basal transcription factors	274.764	-1.19994	0.290233	-4.13439	3.56e-05	7.29e-05
Other	Bladder cancer	338.399	-1.80616	0.384837	-4.69329	2.69e-06	6.58e-06
Other	Systemic lupus erythematosus	428.931	-1.46087	0.625277	-2.33635	0.0194728	0.0263825
Other	Circadian rhythm - plant	431.343	-1.47462	0.58939	-2.50195	0.0123512	0.0171962
Other	RIG-I-like receptor signaling pathway	917.445	0.640639	0.135737	4.71969	2.36e-06	5.87e-06
Other	Meiosis - yeast	1257.41	-1.43231	0.312875	-4.5779	4.7e-06	1.08e-05
Other	Chagas disease (American trypanosomiasis)	1375.44	-1.50246	0.241298	-6.2266	4.77e-10	2.07e-09
Other	African trypanosomiasis	1597.28	-1.22237	0.186509	-6.55397	5.6e-11	2.88e-10
Other	Renal cell carcinoma	1600.98	-0.946128	0.202432	-4.67381	2.96e-06	7.1e-06
Other	Non-homologous end-joining	2308.42	-0.653871	0.261653	-2.499	0.0124544	0.0172446
Other	Transcription related proteins	2431.38	-0.746802	0.200397	-3.72661	0.000194075	0.000373336
Other	Ubiquitin system	2600.5	-1.34716	0.187365	-7.19001	6.48e-13	4.3e-12
Other	Amyotrophic lateral sclerosis (ALS)	2896.14	-0.384334	0.12825	-2.99676	0.00272869	0.00424463
Other	Proximal tubule bicarbonate reclamation	5174.19	-0.769152	0.170961	-4.49899	6.83e-06	1.54e-05
Other	Ion channels	5343.21	-0.77026	0.0975711	-7.89434	2.92e-15	4.33e-14
Other	Huntington's disease	5343.23	-0.647278	0.130662	-4.95384	7.28e-07	1.91e-06
Other	Pertussis	6068.76	-1.23902	0.262586	-4.71853	2.38e-06	5.87e-06
Other	Cellular antigens	10633.1	-1.25821	0.153837	-8.17883	2.87e-16	5.16e-15
Other	Germination	16254.3	0.42558	0.0711044	5.98528	2.16e-09	8.01e-09
Other	Proteasome	16564.9	-0.136265	0.0235193	-5.79375	6.88e-09	2.38e-08
Other	Pathways in cancer	16618.6	-0.0698712	0.0255299	-2.73684	0.00620327	0.00898405
Other	Type II diabetes mellitus	17553.9	-0.101165	0.0235155	-4.30203	1.69e-05	3.63e-05
Other	Ribosome biogenesis in eukaryotes	17610.7	-0.162708	0.0223173	-7.29069	3.08e-13	2.43e-12
Other	Phosphonate and phosphinate metabolism	17707.8	-0.147883	0.0516181	-2.86495	0.00417074	0.00618251
Other	Type I diabetes mellitus	18219.1	-0.119898	0.0198035	-6.0544	1.41e-09	5.46e-09
Other	Adipocytokine signaling pathway	21389.8	-0.539452	0.0605585	-8.90795	5.2e-19	1.64e-17
Other	Vibrio cholerae pathogenic cycle	22885.6	-0.138585	0.0383258	-3.61596	0.000299237	0.000562744
Other	Phosphatidylinositol signaling system	29968.2	-0.149424	0.0271982	-5.49388	3.93e-08	1.18e-07
Other	Insulin signaling pathway	32014.1	0.0942978	0.0212823	4.43081	9.39e-06	2.09e-05
Other	PPAR signaling pathway	36246	-0.224295	0.0308386	-7.2732	3.51e-13	2.53e-12
Other	Lysosome	37226.8	-0.769138	0.103547	-7.4279	1.1e-13	1.03e-12
Other	Epithelial cell signaling in Helicobacter pylori infection	37615.8	0.0870556	0.0209481	4.15579	3.24e-05	6.7e-05
Other	Ubiquinone and other terpenoid-quinone biosynthesis	47236.4	-1.02923	0.106766	-9.64009	5.41e-22	2.73e-20
Other	Cell motility and secretion	52078.6	-0.429324	0.0629046	-6.82501	8.79e-12	4.92e-11
Other	Peroxisome	54361.3	-0.230734	0.0302786	-7.62036	2.53e-14	2.55e-13
Other	RNA transport	54867.5	0.293206	0.0286098	10.2485	1.2e-24	1.51e-22
Other	Plant-pathogen interaction	55523.6	0.172069	0.0238645	7.21023	5.59e-13	3.91e-12
Other	Restriction enzyme	65137.3	-0.18113	0.0323508	-5.59893	2.16e-08	6.71e-08
Other	Inorganic ion transport and metabolism	67357.1	-0.277343	0.0595294	-4.65892	3.18e-06	7.56e-06
Other	Sulfur relay system	97582.7	0.132553	0.0322291	4.11283	3.91e-05	7.94e-05
Other	Pores ion channels	99593.6	-0.562727	0.0720351	-7.81185	5.64e-15	7.47e-14
Other	Sulfur metabolism	100708	-0.0909392	0.0268441	-3.38768	0.000704865	0.00121662
Other	Prenyltransferases	109368	-0.197752	0.0270921	-7.29926	2.89e-13	2.35e-12
Other	Cytoskeleton proteins	145474	0.188816	0.0255637	7.38612	1.51e-13	1.36e-12
Other	Photosynthesis	160189	0.158205	0.0273232	5.79014	7.03e-09	2.39e-08
Other	Photosynthesis proteins	160842	0.152454	0.0266215	5.72673	1.02e-08	3.44e-08
Other	RNA degradation	162702	-0.0900503	0.0142833	-6.30457	2.89e-10	1.32e-09
Other	Membrane and intracellular structural molecules	165172	-0.436515	0.0541767	-8.05725	7.8e-16	1.23e-14
Other	Signal transduction mechanisms	184130	0.100609	0.0159241	6.31804	2.65e-10	1.24e-09
Other	Citrate cycle (TCA cycle)	187835	-0.341713	0.0338868	-10.084	6.51e-24	5.46e-22
Other	Translation factors	192951	-0.0521685	0.0163275	-3.19512	0.0013977	0.00229526
Other	Phosphotransferase system (PTS)	196492	0.20814	0.0906837	2.29523	0.0217198	0.0292695
Other	DNA replication	233349	-0.0631321	0.0176127	-3.58446	0.000337771	0.000630506
Other	Sporulation	297015	0.563206	0.0607902	9.26474	1.96e-20	7.04e-19
Other	Energy metabolism	301798	-0.048774	0.014086	-3.46258	0.000535023	0.00095849
Other	Translation proteins	321224	-0.0244501	0.0109369	-2.23556	0.0253804	0.0338405
Other	Homologous recombination	332154	-0.0518095	0.0170946	-3.03075	0.00243948	0.00389082
Other	Chaperones and folding catalysts	360085	-0.0977786	0.0154381	-6.3336	2.4e-10	1.14e-09
Other	Function unknown	432582	-0.145963	0.0255129	-5.72114	1.06e-08	3.51e-08
Other	DNA replication proteins	442879	-0.0390934	0.0152321	-2.56651	0.0102728	0.0144623
Other	Other ion-coupled transporters	453519	-0.07141	0.0219643	-3.25118	0.00114927	0.00191386
Other	Transcription factors	651898	0.1424	0.0249564	5.70596	1.16e-08	3.74e-08
Other	Ribosome	842908	-0.0494621	0.0201758	-2.45156	0.014224	0.0195636
Other	DNA repair and recombination proteins	1.01562e+06	-0.0359623	0.011259	-3.1941	0.00140266	0.00229526
Other	ABC transporters	1.28056e+06	0.123653	0.0271643	4.55204	5.31e-06	1.21e-05
Other	General function prediction only	1.30732e+06	-0.0199132	0.00586212	-3.39693	0.000681475	0.00118436
Other	Transporters	2.65418e+06	0.151436	0.0273985	5.52716	3.25e-08	1e-07

## Sheet: Supplementary Table 6
ecoli_contrib.txt
g__	0.775691
g__Bilophila	0.0918178
g__Blautia	0.0318522
g__[Ruminococcus]	0.00858001
g__Ruminococcus	0.00752557
g__Bacteroides	0.00751838
g__Faecalibacterium	0.00629274
g__Salmonella	0.00599577
g__Prevotella	0.00497261
g__Dorea	0.00493425
Misc	0.0548199
g__	0.677268
g__Bilophila	0.151131
g__Rhodoplanes	0.0217972
g__Blautia	0.0194055
g__Prevotella	0.0181023
g__Bacteroides	0.016317
g__Akkermansia	0.0130555
g__Bifidobacterium	0.0124179
g__Ralstonia	0.00963231
g__Ruminococcus	0.00749112
Misc	0.0533826
ether_contrib.txt
g__	0.31138
g__Streptococcus	0.254839
g__Parabacteroides	0.12584
g__Dorea	0.0777747
g__Blautia	0.0495907
g__Staphylococcus	0.0446645
g__Oxalobacter	0.0345969
g__Odoribacter	0.0218127
g__Janthinobacterium	0.0193314
g__Klebsiella	0.0141859
Misc	0.0459849
g__	0.568785
g__Streptococcus	0.185366
g__Parabacteroides	0.106334
g__Dorea	0.0467333
g__Blautia	0.0296465
g__Oxalobacter	0.0228659
g__Odoribacter	0.0133243
g__Janthinobacterium	0.00729066
g__Acinetobacter	0.00490094
g__Comamonas	0.00474084
Misc	0.0100133
linoleic_contrib.txt
g__	0.541102
g__Parabacteroides	0.25497
g__Odoribacter	0.0441956
g__Corynebacterium	0.0407373
g__Klebsiella	0.0287427
g__Serratia	0.0282304
g__Citrobacter	0.0182278
g__Janthinobacterium	0.0161067
g__Acinetobacter	0.0087998
g__Micrococcus	0.00585374
Misc	0.0130341
g__	0.730484
g__Parabacteroides	0.21371
g__Odoribacter	0.0267793
g__Comamonas	0.00719652
g__Serratia	0.00622844
g__Klebsiella	0.00460387
g__Janthinobacterium	0.00429411
g__Frankia	0.00211308
g__Corynebacterium	0.00168717
g__Acinetobacter	0.000547392
Misc	0.00235612
glycerolipid_contrib.txt
g__	0.401579
g__Dorea	0.10848
g__[Ruminococcus]	0.102886
g__Blautia	0.0828238
g__Ruminococcus	0.0381698
g__Akkermansia	0.0380928
g__Bacteroides	0.0295832
g__Coprococcus	0.0235636
g__Streptococcus	0.0212679
g__Collinsella	0.0133126
Misc	0.140242
g__	0.442937
g__[Ruminococcus]	0.0691611
g__Dorea	0.0650953
g__Blautia	0.0566616
g__Akkermansia	0.0551287
g__Bacteroides	0.0405606
g__Bifidobacterium	0.0383549
g__Ruminococcus	0.0347585
g__Megasphaera	0.0215178
g__Lactobacillus	0.0198303
Misc	0.155994
glycerophospholipid_contrib.txt
g__	0.374516
g__Blautia	0.0938378
g__Bacteroides	0.0594505
g__Faecalibacterium	0.0554067
g__Akkermansia	0.045165
g__Actinomyces	0.0296806
g__Parabacteroides	0.0283135
g__Streptococcus	0.0273645
g__Oscillospira	0.0247232
g__[Ruminococcus]	0.0245216
Misc	0.237021
g__	0.447385
g__Bacteroides	0.0754284
g__Blautia	0.0649563
g__Akkermansia	0.0492329
g__Faecalibacterium	0.035498
g__Prevotella	0.0256863
g__Parabacteroides	0.025535
g__Actinomyces	0.0217182
g__Bilophila	0.0215118
g__Bifidobacterium	0.0208145
Misc	0.212233
